# Supplementary material for: 3-Carb­oxy-2-methoxy­phenyl­boronic acid
Source: Acta Crystallogr Sect E Struct Rep Online. 2008 Sep 20;64(Pt 10):o1963. doi: 10.1107/S1600536808029504 (PMC2959364; doi:10.1107/S1600536808029504)
Supplement: Supplementary file 2 [file e-64-o1963-Isup2.hkl]

# 
# h,k,l, Fc-squared, Fo-squared, sigma(Fo-squared) and status flag 
# 
data_I
_shelx_title ' SL_7 in P-1' 
_shelx_refln_list_code          4 
_shelx_F_calc_maximum      112.36 
_exptl_crystal_F_000       204.00 
_reflns_d_resolution_high  0.7418 
 
loop_ 
 _symmetry_equiv_pos_as_xyz 
 'x, y, z' 
 '-x, -y, -z' 
 
_cell_length_a     4.8451 
_cell_length_b     7.7564 
_cell_length_c    12.1064 
_cell_angle_alpha  79.476 
_cell_angle_beta   79.575 
_cell_angle_gamma  76.125 
 
_shelx_F_squared_multiplier     1.000 
 
loop_ 
 _refln_index_h 
 _refln_index_k 
 _refln_index_l 
 _refln_F_squared_calc 
 _refln_F_squared_meas 
 _refln_F_squared_sigma 
 _refln_observed_status 
   1   0   0      863.64      820.94      1.91 o 
   2   0   0     1081.14     1017.30      1.98 o 
   3   0   0       28.34       30.08      0.75 o 
   4   0   0       88.94       92.18      1.36 o 
   5   0   0      134.53      143.45      2.28 o 
   6   0   0       95.54       98.52      2.82 o 
  -6   1   0        1.83        2.07      4.88 o 
  -5   1   0       17.76       17.34      1.75 o 
  -4   1   0       33.68       33.17      1.20 o 
  -3   1   0       10.98        9.27      0.71 o 
  -2   1   0       42.58       49.58      0.55 o 
  -1   1   0      213.01      176.82      0.75 o 
   1   1   0      344.40      329.91      0.89 o 
   2   1   0       15.84       13.43      0.37 o 
   3   1   0       72.14       67.03      0.82 o 
   4   1   0        2.18        1.67      0.81 o 
   5   1   0      149.89      161.02      1.90 o 
   6   1   0      308.48      322.34      4.13 o 
  -5   2   0        0.18       -0.59      1.82 o 
  -4   2   0       34.48       32.51      1.33 o 
  -3   2   0      263.97      269.80      2.18 o 
  -2   2   0       12.34        9.55      0.45 o 
  -1   2   0      265.18      266.24      1.07 o 
   0   2   0        6.89       10.44      0.34 o 
   1   2   0        0.00        0.85      0.38 o 
   2   2   0      168.18      176.49      0.89 o 
   3   2   0        8.31        8.57      0.52 o 
   4   2   0       10.83       10.05      0.93 o 
   5   2   0       59.74       61.25      1.36 o 
   6   2   0       55.69       58.52      3.20 o 
  -5   3   0        1.02        0.38      2.15 o 
  -4   3   0       74.53       73.79      1.78 o 
  -3   3   0      150.45      143.20      1.41 o 
  -2   3   0      386.70      423.46      1.73 o 
  -1   3   0      258.58      274.26      1.34 o 
   0   3   0       57.92       70.29      0.56 o 
   1   3   0      166.98      157.56      0.72 o 
   2   3   0       60.89       52.55      0.72 o 
   3   3   0      265.87      282.98      1.40 o 
   4   3   0       17.90       20.73      0.98 o 
   5   3   0        1.80        2.92      1.38 o 
   6   3   0        7.63        5.81      2.29 o 
  -5   4   0        0.02       -4.08      4.08 o 
  -4   4   0        0.06        1.43      1.53 o 
  -3   4   0      134.89      120.17      1.54 o 
  -2   4   0       21.33       20.78      0.73 o 
  -1   4   0      114.60      111.81      1.06 o 
   0   4   0      119.44      118.23      0.73 o 
   1   4   0      221.32      231.81      0.95 o 
   2   4   0      428.95      434.83      1.71 o 
   3   4   0       27.32       26.12      0.78 o 
   4   4   0       70.31       66.14      1.56 o 
   5   4   0        1.79        3.42      1.60 o 
   6   4   0        0.24        0.27      2.41 o 
  -4   5   0        2.38        1.07      1.74 o 
  -3   5   0        0.51       -0.31      1.15 o 
  -2   5   0       30.96       32.79      0.89 o 
  -1   5   0        0.98        0.33      0.68 o 
   0   5   0        0.60        1.28      0.55 o 
   1   5   0       56.21       58.24      0.78 o 
   2   5   0       42.53       39.83      0.77 o 
   3   5   0      215.74      225.66      1.79 o 
   4   5   0       56.46       54.27      1.77 o 
   5   5   0        0.26        1.18      1.71 o 
  -4   6   0        2.56        4.11      2.49 o 
  -3   6   0       47.64       47.47      2.01 o 
  -2   6   0        0.18        0.11      1.07 o 
  -1   6   0       13.12       13.33      1.08 o 
   0   6   0      347.91      346.55      2.38 o 
   1   6   0       33.83       34.02      0.78 o 
   2   6   0        1.48        1.33      0.76 o 
   3   6   0        1.65        2.88      0.98 o 
   4   6   0       62.54       60.50      1.96 o 
   5   6   0       12.87       14.85      2.12 o 
  -3   7   0        0.01        0.16      2.09 o 
  -2   7   0       17.07       15.78      1.80 o 
  -1   7   0       10.99        9.20      1.34 o 
   0   7   0     1038.08     1092.73      9.59 o 
   1   7   0      425.81      433.95      3.30 o 
   2   7   0       32.47       31.52      1.13 o 
   3   7   0       70.64       70.49      1.46 o 
   4   7   0       31.27       33.36      2.42 o 
   5   7   0       10.63        9.55      2.54 o 
  -2   8   0        5.51        5.89      1.93 o 
  -1   8   0       13.01       12.71      1.64 o 
   0   8   0        0.02       -0.52      1.56 o 
   1   8   0       58.01       58.37      1.54 o 
   2   8   0       29.57       29.82      1.54 o 
   3   8   0        0.46        1.19      1.44 o 
   4   8   0        0.95        1.66      2.14 o 
  -1   9   0        7.75        8.77      2.27 o 
   0   9   0        0.00       -1.44      2.03 o 
   1   9   0        0.01        0.36      1.86 o 
   2   9   0       12.65       14.09      1.75 o 
   3   9   0        9.37        8.33      2.17 o 
   4   9   0        8.09        7.64      4.22 o 
   1  10   0        4.52        9.18      3.62 o 
   2  10   0       11.42       14.87      3.92 o 
  -2 -10   1       11.52        8.14      5.62 o 
  -3  -9   1       42.17       43.24      2.62 o 
  -2  -9   1        1.81        3.25      1.85 o 
  -1  -9   1       49.31       46.52      2.75 o 
   0  -9   1        0.74        2.24      2.05 o 
   1  -9   1       87.44      104.96      2.98 o 
  -4  -8   1        3.85        2.54      2.21 o 
  -3  -8   1        0.00       -0.08      1.39 o 
  -2  -8   1        0.01        0.49      1.22 o 
  -1  -8   1       14.49       13.73      1.58 o 
   0  -8   1       76.04       80.45      2.24 o 
   1  -8   1        0.19        0.87      1.79 o 
   2  -8   1        0.70        0.61      2.01 o 
  -5  -7   1        5.29        3.58      2.82 o 
  -4  -7   1       11.85        9.30      2.00 o 
  -3  -7   1        3.84        3.25      1.07 o 
  -2  -7   1        2.17        1.39      0.92 o 
  -1  -7   1       95.56      101.14      1.62 o 
   0  -7   1        7.65        5.85      1.21 o 
   1  -7   1        0.11        0.49      1.24 o 
   2  -7   1        3.90        4.67      1.36 o 
   3  -7   1       12.37       13.80      2.30 o 
  -5  -6   1        9.26        6.06      2.11 o 
  -4  -6   1       58.33       59.90      2.01 o 
  -3  -6   1      107.93      113.90      1.44 o 
  -2  -6   1       30.05       26.69      0.97 o 
  -1  -6   1       32.57       31.77      0.91 o 
   0  -6   1       28.32       28.44      1.09 o 
   1  -6   1        6.65        7.37      1.19 o 
   2  -6   1        4.11        4.45      1.11 o 
   3  -6   1        0.02       -0.99      1.55 o 
   4  -6   1       20.13       21.07      2.70 o 
  -5  -5   1        3.53        4.25      1.84 o 
  -4  -5   1        4.07        5.26      1.39 o 
  -3  -5   1      195.48      191.82      1.74 o 
  -2  -5   1      172.85      175.68      1.45 o 
  -1  -5   1       84.71       96.78      0.92 o 
   0  -5   1       23.99       23.53      0.64 o 
   1  -5   1       10.60       11.71      0.80 o 
   2  -5   1        6.48        3.96      0.88 o 
   3  -5   1      134.17      110.95      1.78 o 
   4  -5   1        1.73        3.13      1.77 o 
  -6  -4   1        0.14       -0.63      2.88 o 
  -5  -4   1       40.74       36.58      2.38 o 
  -4  -4   1       17.05       16.85      1.44 o 
  -3  -4   1       23.14       21.79      0.90 o 
  -2  -4   1       19.11       22.36      0.61 o 
  -1  -4   1      232.76      216.45      0.95 o 
   0  -4   1       79.02       80.66      0.74 o 
   1  -4   1       33.13       31.19      0.74 o 
   2  -4   1        5.84        7.86      0.65 o 
   3  -4   1      318.78      314.53      2.25 o 
   4  -4   1        2.15        0.20      1.44 o 
   5  -4   1       29.21       29.80      4.49 o 
  -6  -3   1        6.27        6.96      2.25 o 
  -5  -3   1       15.36       10.98      1.45 o 
  -4  -3   1      398.19      407.79      2.71 o 
  -3  -3   1       27.40       27.04      0.70 o 
  -2  -3   1        5.10        4.08      0.50 o 
  -1  -3   1      125.43      117.07      0.67 o 
   0  -3   1      116.95      115.59      0.73 o 
   1  -3   1     1421.22     1526.41      3.83 o 
   2  -3   1       46.13       54.63      0.75 o 
   3  -3   1      119.18      128.74      1.33 o 
   4  -3   1        2.01        1.59      1.34 o 
   5  -3   1        5.14        4.27      2.18 o 
  -6  -2   1       53.60       49.29      3.28 o 
  -5  -2   1       34.83       36.90      1.62 o 
  -4  -2   1       22.86       26.11      0.97 o 
  -3  -2   1      163.61      164.54      1.12 o 
  -2  -2   1       32.00       31.85      0.49 o 
  -1  -2   1      481.57      457.85      1.55 o 
   0  -2   1       93.40       95.91      0.58 o 
   1  -2   1      667.89      703.32      1.49 o 
   2  -2   1      873.06      982.04      2.04 o 
   3  -2   1        3.87        4.38      0.70 o 
   4  -2   1        9.16        7.93      1.25 o 
   5  -2   1        1.10       -0.22      1.83 o 
  -6  -1   1        9.68        7.36      2.53 o 
  -5  -1   1        0.39        1.12      1.19 o 
  -4  -1   1       58.96       62.26      1.20 o 
  -3  -1   1       30.51       27.86      0.68 o 
  -2  -1   1        8.16        7.33      0.38 o 
  -1  -1   1      489.62      503.28      1.03 o 
   0  -1   1     2514.37     2352.36      2.74 o 
   1  -1   1      363.41      350.20      0.84 o 
   2  -1   1        0.41        0.96      0.39 o 
   3  -1   1       21.21       20.52      0.70 o 
   4  -1   1        0.00       -1.12      1.12 o 
   5  -1   1       16.31       15.46      2.06 o 
   6  -1   1        1.11        5.54      4.96 o 
  -6   0   1        5.69        2.38      2.75 o 
  -5   0   1       12.64       10.27      1.62 o 
  -4   0   1       29.61       30.58      0.97 o 
  -3   0   1       39.90       43.15      0.84 o 
  -2   0   1       24.46       22.34      0.58 o 
  -1   0   1     1182.46     1117.67      2.03 o 
   1   0   1       24.03       21.66      0.42 o 
   2   0   1      160.04      157.90      0.93 o 
   3   0   1      125.05      120.95      0.97 o 
   4   0   1       27.42       26.34      1.03 o 
   5   0   1        0.00       -0.92      1.33 o 
   6   0   1        0.84       -0.18      2.47 o 
  -6   1   1        2.63        2.89      5.26 o 
  -5   1   1        8.32        9.43      1.54 o 
  -4   1   1        6.33        5.65      1.01 o 
  -3   1   1      361.83      387.16      1.84 o 
  -2   1   1       32.01       38.63      0.47 o 
  -1   1   1        7.26       10.91      0.38 o 
   0   1   1        0.34        0.62      0.32 o 
   1   1   1      297.05      269.88      0.81 o 
   2   1   1      150.79      173.71      0.75 o 
   3   1   1       17.90       18.82      0.47 o 
   4   1   1       68.72       68.19      1.15 o 
   5   1   1      132.27      133.99      1.78 o 
   6   1   1        2.51        3.91      2.17 o 
  -5   2   1        3.28        3.83      1.69 o 
  -4   2   1       61.78       62.43      1.45 o 
  -3   2   1       60.05       70.21      1.53 o 
  -2   2   1     1297.65     1396.87      2.20 o 
  -1   2   1      149.16      136.31      0.82 o 
   0   2   1     1289.53     1171.67      3.18 o 
   1   2   1       37.87       34.46      0.48 o 
   2   2   1      333.42      306.76      1.05 o 
   3   2   1      842.45      910.17      1.98 o 
   4   2   1       37.10       36.40      1.00 o 
   5   2   1        8.29        9.13      1.21 o 
   6   2   1        2.01        0.10      2.03 o 
  -5   3   1        2.94        1.92      2.17 o 
  -4   3   1       76.24       78.49      1.63 o 
  -3   3   1        9.01        9.27      0.95 o 
  -2   3   1        3.82        5.40      0.55 o 
  -1   3   1       90.71       98.63      0.83 o 
   0   3   1      606.17      593.11      1.56 o 
   1   3   1       18.93       19.83      0.53 o 
   2   3   1       26.28       26.65      0.54 o 
   3   3   1      369.17      371.20      1.53 o 
   4   3   1       79.28       76.96      1.18 o 
   5   3   1       21.02       17.75      1.41 o 
   6   3   1       20.14       17.86      2.43 o 
  -5   4   1        1.95        2.51      3.75 o 
  -4   4   1      173.92      165.07      2.98 o 
  -3   4   1       14.00       11.62      1.01 o 
  -2   4   1        4.37        3.39      0.63 o 
  -1   4   1        1.14        1.64      0.55 o 
   0   4   1      250.82      264.86      1.04 o 
   1   4   1      442.24      452.24      1.60 o 
   2   4   1      358.99      381.67      1.49 o 
   3   4   1       74.58       70.42      0.97 o 
   4   4   1        5.00        5.65      0.99 o 
   5   4   1       22.08       21.97      2.05 o 
   6   4   1        2.90        2.72      2.31 o 
  -4   5   1        0.01       -0.28      1.80 o 
  -3   5   1       12.29       11.85      1.30 o 
  -2   5   1        0.26        0.71      0.72 o 
  -1   5   1        0.00       -0.46      0.69 o 
   0   5   1       21.11       18.59      0.78 o 
   1   5   1        1.40        1.41      0.52 o 
   2   5   1      407.69      442.10      1.91 o 
   3   5   1       59.70       61.04      1.11 o 
   4   5   1        5.89        4.77      1.32 o 
   5   5   1       32.25       38.26      2.08 o 
   6   5   1        0.02        2.89      2.50 o 
  -4   6   1       12.79       15.22      3.84 o 
  -3   6   1        1.65        1.02      1.52 o 
  -2   6   1        0.43        0.62      1.05 o 
  -1   6   1        3.74        3.02      0.97 o 
   0   6   1      347.88      340.84      2.37 o 
   1   6   1        8.70        8.79      0.71 o 
   2   6   1        1.87        1.95      0.67 o 
   3   6   1        2.88        2.82      1.08 o 
   4   6   1        0.29        0.41      1.42 o 
   5   6   1       32.36       33.39      2.31 o 
  -3   7   1        6.97        4.84      2.11 o 
  -2   7   1        1.58        2.39      1.49 o 
  -1   7   1       88.41       91.21      1.63 o 
   0   7   1        1.39        1.28      0.99 o 
   1   7   1        8.45        8.20      0.89 o 
   2   7   1        4.85        4.87      0.90 o 
   3   7   1       28.76       29.77      1.64 o 
   4   7   1        8.02        8.38      1.80 o 
   5   7   1        4.33        4.79      2.36 o 
  -2   8   1       39.43       51.36      2.93 o 
  -1   8   1        1.46        2.86      1.52 o 
   0   8   1       20.42       19.31      1.50 o 
   1   8   1        0.01        0.42      1.28 o 
   2   8   1       50.53       50.05      1.53 o 
   3   8   1       19.13       19.24      1.63 o 
   4   8   1       45.41       45.89      2.79 o 
  -1   9   1        7.05        8.56      2.09 o 
   0   9   1       39.69       35.20      2.55 o 
   1   9   1       26.12       26.12      2.07 o 
   2   9   1       62.23       65.44      2.04 o 
   3   9   1       27.53       24.73      2.53 o 
   4   9   1       47.42       41.59      4.97 o 
   1  10   1        0.05       -2.16      3.25 o 
   2  10   1        0.26        0.01      2.52 o 
  -3  -9   2        2.56        3.91      2.61 o 
  -2  -9   2       46.10       47.37      3.03 o 
  -1  -9   2        3.79        5.90      2.06 o 
   0  -9   2        2.94        3.36      2.17 o 
   1  -9   2        0.20        1.47      5.09 o 
  -4  -8   2        6.37        5.21      2.35 o 
  -3  -8   2        0.30        0.16      1.52 o 
  -2  -8   2      195.24      199.61      2.14 o 
  -1  -8   2      322.62      345.26      4.97 o 
   0  -8   2       12.06       12.68      1.78 o 
   1  -8   2        0.18        1.55      1.84 o 
   2  -8   2        1.33        1.07      2.26 o 
  -4  -7   2        5.56        5.51      1.99 o 
  -3  -7   2        0.46       -0.61      1.20 o 
  -2  -7   2      102.80      109.77      1.72 o 
  -1  -7   2      521.98      545.49      2.97 o 
   0  -7   2       15.09       14.71      1.60 o 
   1  -7   2       38.06       33.58      1.64 o 
   2  -7   2       28.95       27.28      1.71 o 
   3  -7   2        0.15       -0.04      2.20 o 
  -5  -6   2        0.22        1.10      2.20 o 
  -4  -6   2       40.48       39.45      2.32 o 
  -3  -6   2        1.20        1.34      1.00 o 
  -2  -6   2        0.38       -0.09      0.81 o 
  -1  -6   2        0.18        0.33      0.79 o 
   0  -6   2        0.22       -0.47      1.01 o 
   1  -6   2        0.11        0.88      1.02 o 
   2  -6   2        8.20        6.59      1.10 o 
   3  -6   2        3.03        2.65      1.37 o 
   4  -6   2        8.21       10.23      2.64 o 
  -5  -5   2        1.03       -0.28      2.03 o 
  -4  -5   2        1.05       -0.14      1.39 o 
  -3  -5   2       21.89       21.18      1.12 o 
  -2  -5   2        9.64        9.09      0.81 o 
  -1  -5   2      154.75      154.85      1.30 o 
   0  -5   2       12.34       11.18      0.64 o 
   1  -5   2       13.24       14.25      0.90 o 
   2  -5   2       97.18       81.97      1.26 o 
   3  -5   2        0.00        0.89      1.09 o 
   4  -5   2        8.09        6.43      2.04 o 
  -6  -4   2        0.29       -2.15      5.91 o 
  -5  -4   2       55.79       52.21      2.42 o 
  -4  -4   2      117.69      126.16      1.99 o 
  -3  -4   2      149.31      150.22      1.68 o 
  -2  -4   2        2.72        2.98      0.63 o 
  -1  -4   2        9.88       10.76      0.43 o 
   0  -4   2        1.06        0.80      0.44 o 
   1  -4   2      295.50      321.25      1.58 o 
   2  -4   2      101.57       93.33      1.20 o 
   3  -4   2       48.50       41.98      1.07 o 
   4  -4   2        0.46        0.40      1.62 o 
   5  -4   2        0.05       -1.00      4.13 o 
  -6  -3   2        8.83        5.06      4.01 o 
  -5  -3   2       16.91       15.34      1.72 o 
  -4  -3   2       26.00       26.55      1.16 o 
  -3  -3   2       23.30       26.69      0.99 o 
  -2  -3   2        7.43        7.19      0.49 o 
  -1  -3   2       89.87       99.85      0.62 o 
   0  -3   2       12.40       13.01      0.43 o 
   1  -3   2       49.64       61.80      0.73 o 
   2  -3   2       88.45       99.14      0.90 o 
   3  -3   2        1.43        0.74      0.78 o 
   4  -3   2        4.92        3.45      1.41 o 
   5  -3   2       24.15       24.10      2.25 o 
  -6  -2   2       17.99       13.66      2.69 o 
  -5  -2   2        0.07        0.09      1.32 o 
  -4  -2   2        7.20        8.29      0.86 o 
  -3  -2   2        3.66        3.03      0.58 o 
  -2  -2   2      336.85      355.47      1.16 o 
  -1  -2   2      917.95      923.53      2.79 o 
   0  -2   2       57.89       51.41      0.47 o 
   1  -2   2       52.54       62.48      0.51 o 
   2  -2   2      161.06      165.05      0.86 o 
   3  -2   2        2.72        2.68      0.63 o 
   4  -2   2        0.95        0.50      1.27 o 
   5  -2   2       11.35       11.02      1.92 o 
  -6  -1   2      105.28      114.20      3.62 o 
  -5  -1   2       30.86       30.93      2.59 o 
  -4  -1   2        6.06        5.74      0.80 o 
  -3  -1   2      163.27      164.63      1.20 o 
  -2  -1   2       39.59       53.10      0.72 o 
  -1  -1   2    12624.97    12102.83     42.69 o 
   0  -1   2      553.78      548.31      1.75 o 
   1  -1   2      516.26      479.64      1.26 o 
   2  -1   2       28.35       32.76      0.53 o 
   3  -1   2      164.67      169.52      1.27 o 
   4  -1   2      235.64      251.25      2.42 o 
   5  -1   2      157.98      162.13      2.76 o 
  -6   0   2       23.39       26.09      3.92 o 
  -5   0   2       10.16       10.40      1.62 o 
  -4   0   2        4.76        4.40      0.87 o 
  -3   0   2        0.62        1.10      0.56 o 
  -2   0   2       15.94       17.88      0.54 o 
  -1   0   2     4735.22     4512.81      5.94 o 
   0   0   2      197.54      190.29      0.70 o 
   1   0   2      799.68      769.82      2.38 o 
   2   0   2      132.32      137.07      0.89 o 
   3   0   2      155.75      146.76      1.13 o 
   4   0   2      276.05      291.37      1.90 o 
   5   0   2      604.94      652.82      6.88 o 
   6   0   2        0.99       -1.17      2.34 o 
  -5   1   2        1.01        0.88      1.58 o 
  -4   1   2      125.88      128.40      1.74 o 
  -3   1   2        0.60        0.85      0.69 o 
  -2   1   2       36.91       36.01      0.53 o 
  -1   1   2      157.66      168.59      0.73 o 
   0   1   2       58.19       55.94      0.41 o 
   1   1   2       64.17       57.13      0.54 o 
   2   1   2       71.85       67.93      0.66 o 
   3   1   2       65.34       70.18      0.66 o 
   4   1   2       23.36       23.06      0.93 o 
   5   1   2       95.27       95.63      1.48 o 
   6   1   2       10.59        7.70      2.40 o 
  -5   2   2        8.17        5.86      1.75 o 
  -4   2   2       45.27       43.85      1.39 o 
  -3   2   2       31.05       35.92      1.00 o 
  -2   2   2       33.82       39.64      0.53 o 
  -1   2   2      312.41      326.16      1.31 o 
   0   2   2       19.45       17.62      0.37 o 
   1   2   2      161.50      131.79      0.85 o 
   2   2   2      635.51      661.21      1.52 o 
   3   2   2       36.59       39.46      0.67 o 
   4   2   2        5.77        4.81      0.88 o 
   5   2   2       17.43       17.09      1.42 o 
   6   2   2        0.81        1.76      1.87 o 
  -5   3   2       16.25       12.51      2.34 o 
  -4   3   2      130.42      127.48      1.93 o 
  -3   3   2       18.48       20.05      1.04 o 
  -2   3   2        2.81        2.29      0.58 o 
  -1   3   2        0.57        0.56      0.46 o 
   0   3   2        1.24        0.91      0.33 o 
   1   3   2     1218.47     1155.39      2.48 o 
   2   3   2        5.88        5.47      0.40 o 
   3   3   2       95.50       98.81      0.91 o 
   4   3   2        8.72        7.51      0.87 o 
   5   3   2        0.09        0.53      1.11 o 
   6   3   2       13.12       12.62      2.25 o 
  -4   4   2        9.20        9.16      1.48 o 
  -3   4   2        5.26        2.30      1.04 o 
  -2   4   2        0.44        0.19      0.64 o 
  -1   4   2       52.92       59.47      0.86 o 
   0   4   2        1.22        1.08      0.39 o 
   1   4   2       19.61       19.48      0.56 o 
   2   4   2      158.39      160.88      1.15 o 
   3   4   2       53.98       54.95      1.12 o 
   4   4   2       16.66       16.84      1.12 o 
   5   4   2       58.37       60.68      1.80 o 
   6   4   2        5.87        4.91      2.39 o 
  -4   5   2        2.88        2.42      1.86 o 
  -3   5   2        4.89        3.42      1.26 o 
  -2   5   2        1.13        0.66      0.74 o 
  -1   5   2      421.29      414.11      2.00 o 
   0   5   2       34.69       30.00      0.90 o 
   1   5   2        7.84        6.57      0.57 o 
   2   5   2      101.83      108.20      1.11 o 
   3   5   2       32.41       32.82      1.10 o 
   4   5   2        0.33       -0.13      1.13 o 
   5   5   2        0.57        1.00      1.62 o 
   6   5   2        3.35        2.41      2.47 o 
  -4   6   2       11.82       14.53      4.03 o 
  -3   6   2        5.47        4.92      1.97 o 
  -2   6   2       47.54       52.28      1.43 o 
  -1   6   2     1011.47     1026.24      4.14 o 
   0   6   2      575.66      572.80      2.89 o 
   1   6   2       33.67       34.68      0.83 o 
   2   6   2       96.03      100.54      1.12 o 
   3   6   2      110.94      114.51      1.62 o 
   4   6   2       39.08       36.48      1.68 o 
   5   6   2      282.07      287.19      3.64 o 
  -3   7   2        2.95        3.88      2.49 o 
  -2   7   2        0.14        0.67      1.64 o 
  -1   7   2       55.30       53.15      1.47 o 
   0   7   2       65.48       58.82      1.39 o 
   1   7   2        0.09        0.11      0.81 o 
   2   7   2        0.63        1.30      0.77 o 
   3   7   2        5.19        7.08      1.26 o 
   4   7   2        1.37        0.06      1.53 o 
   5   7   2      263.18      265.94      3.68 o 
  -2   8   2        2.67        2.62      2.44 o 
  -1   8   2        9.15        6.56      1.42 o 
   0   8   2        0.33        0.79      1.19 o 
   1   8   2        2.88        2.02      1.08 o 
   2   8   2       34.50       34.07      1.55 o 
   3   8   2        3.48        4.66      1.54 o 
   4   8   2       11.35       12.05      1.86 o 
  -1   9   2        3.63        4.09      2.02 o 
   0   9   2        0.16        0.90      1.63 o 
   1   9   2       31.68       32.83      2.19 o 
   2   9   2       29.90       27.62      2.20 o 
   3   9   2       33.23       31.64      2.46 o 
   4   9   2        0.58       -0.13      2.63 o 
   1  10   2       35.28       39.26      3.15 o 
   2  10   2       14.55       14.77      2.58 o 
  -3  -9   3        2.90        1.78      4.00 o 
  -2  -9   3        0.04        0.59      2.25 o 
  -1  -9   3       54.25       60.01      2.59 o 
   0  -9   3       25.55       27.89      2.76 o 
  -4  -8   3        0.25       -0.13      2.89 o 
  -3  -8   3        2.54        3.12      1.72 o 
  -2  -8   3        1.48        1.65      1.64 o 
  -1  -8   3        4.81        6.01      1.64 o 
   0  -8   3       36.79       35.91      2.40 o 
   1  -8   3        0.18        0.80      1.90 o 
   2  -8   3        0.15       -0.71      2.36 o 
  -4  -7   3       89.52       90.16      2.71 o 
  -3  -7   3        0.25        1.06      1.37 o 
  -2  -7   3       16.49       13.11      1.19 o 
  -1  -7   3        0.02       -0.34      1.20 o 
   0  -7   3        2.58        4.16      1.36 o 
   1  -7   3        1.01        2.03      1.51 o 
   2  -7   3       13.73       16.18      1.88 o 
   3  -7   3        1.35        1.65      2.14 o 
  -5  -6   3        0.86        1.35      2.32 o 
  -4  -6   3       27.58       22.73      2.03 o 
  -3  -6   3        6.68        3.95      1.29 o 
  -2  -6   3        1.00        1.47      0.82 o 
  -1  -6   3       26.81       26.53      0.98 o 
   0  -6   3        0.64        1.08      1.14 o 
   1  -6   3       50.44       46.17      1.32 o 
   2  -6   3      193.42      173.24      2.05 o 
   3  -6   3        0.10        1.37      1.41 o 
   4  -6   3        0.80        0.92      3.09 o 
  -5  -5   3        2.95        1.41      2.17 o 
  -4  -5   3        2.69        1.56      1.40 o 
  -3  -5   3       55.84       58.28      1.54 o 
  -2  -5   3      166.64      172.70      1.64 o 
  -1  -5   3       36.92       36.38      0.77 o 
   0  -5   3       11.51       10.39      0.84 o 
   1  -5   3       92.81       98.50      1.31 o 
   2  -5   3      235.01      220.29      1.82 o 
   3  -5   3        7.63        4.39      1.08 o 
   4  -5   3       14.54       12.88      2.13 o 
  -5  -4   3       56.84       48.39      2.56 o 
  -4  -4   3       31.43       31.22      1.43 o 
  -3  -4   3        5.88        5.38      0.99 o 
  -2  -4   3      146.21      156.05      1.34 o 
  -1  -4   3      172.79      170.86      1.16 o 
   0  -4   3      705.29      762.84      2.03 o 
   1  -4   3      184.05      185.36      1.34 o 
   2  -4   3        5.27        6.97      0.82 o 
   3  -4   3        5.71        6.16      0.93 o 
   4  -4   3        9.84        8.99      1.70 o 
  -6  -3   3       19.76       14.97      4.09 o 
  -5  -3   3       81.24       90.01      2.11 o 
  -4  -3   3       13.60       12.15      1.11 o 
  -3  -3   3       94.94       97.08      1.43 o 
  -2  -3   3        2.15        1.97      0.59 o 
  -1  -3   3       79.97       84.56      0.81 o 
   0  -3   3      224.49      246.11      0.94 o 
   1  -3   3      381.96      458.48      1.63 o 
   2  -3   3       88.30       91.52      0.92 o 
   3  -3   3       57.03       53.67      1.06 o 
   4  -3   3       28.98       31.82      1.74 o 
   5  -3   3        1.95        6.61      2.13 o 
  -5  -2   3       49.61       59.05      1.86 o 
  -4  -2   3        0.25        0.76      0.86 o 
  -3  -2   3       69.40       67.26      1.21 o 
  -2  -2   3        0.08        1.27      0.39 o 
  -1  -2   3     1889.20     1939.98      3.19 o 
   0  -2   3      148.05      151.20      0.67 o 
   1  -2   3       51.45       67.86      0.75 o 
   2  -2   3      119.70      114.16      0.81 o 
   3  -2   3       14.03       12.72      0.75 o 
   4  -2   3       50.56       48.97      1.71 o 
   5  -2   3        5.99        5.42      1.87 o 
  -5  -1   3       11.21       11.21      2.13 o 
  -4  -1   3       15.99       17.07      1.02 o 
  -3  -1   3       28.97       27.58      0.74 o 
  -2  -1   3       16.33       16.49      0.43 o 
  -1  -1   3        2.64        3.59      0.42 o 
   0  -1   3     1153.83     1102.48      3.00 o 
   1  -1   3        7.43        7.50      0.42 o 
   2  -1   3        7.07        7.03      0.42 o 
   3  -1   3        2.65        3.10      0.58 o 
   4  -1   3       35.17       37.59      1.56 o 
   5  -1   3       25.11       22.54      2.25 o 
  -5   0   3        5.37        4.98      1.81 o 
  -4   0   3      288.99      307.25      2.21 o 
  -3   0   3       25.09       29.40      0.76 o 
  -2   0   3        3.85        2.78      0.48 o 
  -1   0   3      177.45      139.28      0.85 o 
   0   0   3       48.07       41.54      0.44 o 
   1   0   3       85.40       93.24      0.72 o 
   2   0   3      134.80      123.06      0.68 o 
   3   0   3        1.09        0.90      0.56 o 
   4   0   3      313.54      322.13      2.36 o 
   5   0   3        1.04        0.29      1.66 o 
   6   0   3        0.63       -0.34      2.38 o 
  -5   1   3       16.37       14.26      1.91 o 
  -4   1   3        3.29        2.63      0.95 o 
  -3   1   3      289.42      304.48      1.92 o 
  -2   1   3        0.00        0.87      0.50 o 
  -1   1   3       16.30       16.31      0.38 o 
   0   1   3        3.25        4.36      0.37 o 
   1   1   3       27.88       27.72      0.48 o 
   2   1   3     2564.34     2710.70      4.06 o 
   3   1   3       87.91       97.50      1.01 o 
   4   1   3       38.42       40.53      1.06 o 
   5   1   3       52.46       51.45      1.48 o 
   6   1   3       28.52       29.08      2.85 o 
  -5   2   3       18.03       17.69      2.03 o 
  -4   2   3        0.80        2.54      1.09 o 
  -3   2   3       72.36       77.80      1.26 o 
  -2   2   3      205.08      210.09      1.21 o 
  -1   2   3       10.59       10.70      0.43 o 
   0   2   3       46.31       48.31      0.49 o 
   1   2   3     1166.05     1107.74      2.02 o 
   2   2   3      843.40      890.10      2.06 o 
   3   2   3      393.42      392.54      1.67 o 
   4   2   3       24.44       23.62      0.93 o 
   5   2   3       20.19       18.60      1.28 o 
   6   2   3        3.58        1.63      2.24 o 
  -5   3   3       59.63       52.81      2.80 o 
  -4   3   3        0.49        1.48      1.29 o 
  -3   3   3        0.13        0.64      0.87 o 
  -2   3   3       50.12       51.12      0.95 o 
  -1   3   3      750.75      751.26      2.22 o 
   0   3   3      629.15      645.71      2.23 o 
   1   3   3     1654.57     1820.85      4.17 o 
   2   3   3       32.87       29.37      0.46 o 
   3   3   3       44.79       38.96      0.74 o 
   4   3   3        0.64        0.47      0.80 o 
   5   3   3       13.86       14.21      1.28 o 
   6   3   3        2.42        2.80      2.09 o 
  -4   4   3        0.15        1.02      1.42 o 
  -3   4   3       27.28       26.77      1.30 o 
  -2   4   3       38.94       38.09      0.93 o 
  -1   4   3        4.45        2.77      0.59 o 
   0   4   3        9.41        7.44      0.44 o 
   1   4   3      478.55      528.00      2.38 o 
   2   4   3       11.87       13.58      0.56 o 
   3   4   3       79.55       78.30      1.15 o 
   4   4   3        0.15        0.30      0.85 o 
   5   4   3        0.58       -0.05      1.24 o 
   6   4   3       53.71       49.92      2.82 o 
  -4   5   3        0.68        0.91      1.75 o 
  -3   5   3       35.98       37.36      1.62 o 
  -2   5   3        6.12        4.67      0.86 o 
  -1   5   3      714.84      713.97      4.10 o 
   0   5   3       33.96       33.68      0.95 o 
   1   5   3        0.46        1.16      0.54 o 
   2   5   3       26.44       24.30      0.75 o 
   3   5   3        7.95        7.92      0.94 o 
   4   5   3      142.73      145.68      1.84 o 
   5   5   3        1.27        0.59      1.43 o 
   6   5   3        1.40        4.34      2.43 o 
  -3   6   3        2.35        3.13      1.77 o 
  -2   6   3       14.15       14.01      1.40 o 
  -1   6   3        0.13        0.66      0.91 o 
   0   6   3       33.29       33.90      1.09 o 
   1   6   3        0.07       -0.12      0.68 o 
   2   6   3        0.25        0.35      0.68 o 
   3   6   3        2.24        2.30      1.01 o 
   4   6   3        0.29        0.39      1.17 o 
   5   6   3       45.11       39.80      2.58 o 
  -3   7   3       53.35       64.53      3.64 o 
  -2   7   3        2.05        1.34      1.48 o 
  -1   7   3       49.96       52.78      1.53 o 
   0   7   3       23.85       22.46      1.07 o 
   1   7   3       44.21       43.68      1.20 o 
   2   7   3        2.26        3.06      0.79 o 
   3   7   3        7.56        7.53      1.23 o 
   4   7   3      124.08      130.54      2.29 o 
   5   7   3        0.53        0.73      2.19 o 
  -2   8   3       18.62       22.39      2.97 o 
  -1   8   3        8.62        6.71      1.30 o 
   0   8   3       13.20       14.66      1.36 o 
   1   8   3       58.65       57.93      1.39 o 
   2   8   3      153.02      150.81      2.16 o 
   3   8   3      118.09      115.66      2.11 o 
   4   8   3        2.16        3.74      1.86 o 
  -1   9   3        1.82        1.46      2.00 o 
   0   9   3        0.02       -0.28      1.64 o 
   1   9   3       47.86       50.38      2.02 o 
   2   9   3        1.85        3.72      1.67 o 
   3   9   3       70.35       70.30      3.04 o 
   4   9   3        7.15        7.90      2.62 o 
   1  10   3       83.26       98.68      3.28 o 
   2  10   3        5.08        5.83      2.84 o 
  -2  -9   4      171.12      175.91      3.19 o 
  -1  -9   4        0.58        2.18      2.29 o 
  -4  -8   4        1.58        0.36      5.43 o 
  -3  -8   4       52.14       46.21      2.87 o 
  -2  -8   4      216.06      225.64      2.58 o 
  -1  -8   4       12.17       13.17      1.95 o 
   0  -8   4        8.22        8.41      1.88 o 
   1  -8   4       51.75       52.96      2.94 o 
   2  -8   4        1.04        0.77      3.77 o 
  -4  -7   4        1.00        1.18      2.20 o 
  -3  -7   4        8.70        9.41      1.52 o 
  -2  -7   4       43.63       43.33      1.59 o 
  -1  -7   4        0.00        0.26      1.14 o 
   0  -7   4       34.68       34.73      1.88 o 
   1  -7   4        0.01        0.32      1.64 o 
   2  -7   4        0.61        0.83      1.91 o 
   3  -7   4       12.88       17.38      2.61 o 
  -4  -6   4        9.67        6.60      1.74 o 
  -3  -6   4       19.33       18.15      1.48 o 
  -2  -6   4      115.85      112.05      1.44 o 
  -1  -6   4       10.41       10.64      1.14 o 
   0  -6   4      100.56       97.56      1.74 o 
   1  -6   4      109.64      111.00      2.69 o 
   2  -6   4       19.93       23.49      1.53 o 
   3  -6   4        0.12       -0.14      1.42 o 
   4  -6   4        6.55       12.37      6.05 o 
  -5  -5   4       29.45       24.11      2.71 o 
  -4  -5   4       20.53       19.87      1.91 o 
  -3  -5   4        2.09        0.32      1.17 o 
  -2  -5   4        0.59        0.85      0.72 o 
  -1  -5   4        2.80        3.52      0.66 o 
   0  -5   4      269.74      292.88      2.16 o 
   1  -5   4       32.26       29.58      1.08 o 
   2  -5   4       76.92       70.89      1.26 o 
   3  -5   4       18.56       19.07      1.28 o 
   4  -5   4        0.02        0.36      2.10 o 
  -5  -4   4       22.89       24.26      2.25 o 
  -4  -4   4       60.13       60.69      1.59 o 
  -3  -4   4        6.33        7.07      1.08 o 
  -2  -4   4        2.04        2.31      0.66 o 
  -1  -4   4       18.87       18.62      0.67 o 
   0  -4   4       73.07       92.95      0.92 o 
   1  -4   4       58.38       65.50      0.98 o 
   2  -4   4        3.38        3.14      0.79 o 
   3  -4   4       32.58       31.18      1.11 o 
   4  -4   4       25.16       24.92      2.11 o 
  -5  -3   4        6.04        7.05      1.93 o 
  -4  -3   4        0.28       -0.03      1.08 o 
  -3  -3   4      204.16      214.40      2.00 o 
  -2  -3   4       50.86       52.32      0.86 o 
  -1  -3   4      339.66      353.27      1.53 o 
   0  -3   4        2.06        2.65      0.41 o 
   1  -3   4       18.98       19.24      0.65 o 
   2  -3   4       39.74       43.68      0.80 o 
   3  -3   4        0.28        0.48      0.80 o 
   4  -3   4       13.82       12.60      1.59 o 
   5  -3   4       10.58        9.78      2.24 o 
  -5  -2   4        0.35        0.61      1.85 o 
  -4  -2   4       45.43       43.95      1.34 o 
  -3  -2   4       58.97       58.58      1.24 o 
  -2  -2   4     3301.86     3429.90      4.66 o 
  -1  -2   4      319.78      336.91      1.57 o 
   0  -2   4      123.22      124.61      0.68 o 
   1  -2   4      268.82      262.43      1.34 o 
   2  -2   4       19.73       19.24      0.61 o 
   3  -2   4      170.48      179.17      1.48 o 
   4  -2   4       49.20       48.85      1.79 o 
   5  -2   4        2.72        3.47      1.87 o 
  -5  -1   4        9.12       10.00      2.30 o 
  -4  -1   4        1.73        1.45      0.98 o 
  -3  -1   4        0.00       -0.37      0.69 o 
  -2  -1   4     1360.88     1411.79      3.77 o 
  -1  -1   4       32.30       43.91      0.62 o 
   0  -1   4      381.33      381.00      1.10 o 
   1  -1   4      409.30      404.12      1.37 o 
   2  -1   4      557.97      555.00      1.46 o 
   3  -1   4      657.04      656.83      2.98 o 
   4  -1   4     1355.10     1401.12      7.74 o 
   5  -1   4        0.05       -0.84      1.79 o 
  -5   0   4       70.00       77.14      2.77 o 
  -4   0   4        2.42        3.21      1.03 o 
  -3   0   4       39.62       37.96      0.83 o 
  -2   0   4       15.76       17.66      0.62 o 
  -1   0   4        2.49        1.60      0.38 o 
   0   0   4      144.29      144.49      0.75 o 
   1   0   4       10.35        9.05      0.40 o 
   2   0   4       56.86       78.53      0.60 o 
   3   0   4       26.36       26.07      0.72 o 
   4   0   4      124.42      121.28      1.85 o 
   5   0   4        4.87        2.81      1.72 o 
   6   0   4        1.36       -0.29      2.46 o 
  -5   1   4       10.69       10.34      2.15 o 
  -4   1   4        4.20        3.09      1.03 o 
  -3   1   4       13.33       16.29      0.97 o 
  -2   1   4      461.73      471.09      1.87 o 
  -1   1   4       14.33       14.22      0.48 o 
   0   1   4      382.79      401.24      1.59 o 
   1   1   4     1270.58     1283.94      2.13 o 
   2   1   4      129.84      128.57      0.94 o 
   3   1   4        1.00       -0.01      0.56 o 
   4   1   4       12.00       10.66      0.90 o 
   5   1   4        2.20        0.90      1.30 o 
   6   1   4        6.46        7.13      2.37 o 
  -5   2   4       77.77       75.97      2.69 o 
  -4   2   4        4.08        5.04      1.20 o 
  -3   2   4        0.48        0.71      0.86 o 
  -2   2   4        7.43        8.82      0.77 o 
  -1   2   4        0.16        0.66      0.41 o 
   0   2   4     2582.76     2446.50      3.53 o 
   1   2   4        9.35       12.89      0.39 o 
   2   2   4      491.30      470.87      1.59 o 
   3   2   4       14.69       17.82      0.63 o 
   4   2   4        4.53        4.48      0.73 o 
   5   2   4        1.09        0.47      1.19 o 
   6   2   4        4.31        4.34      1.90 o 
  -5   3   4       18.31       17.42      2.13 o 
  -4   3   4       27.02       26.22      1.75 o 
  -3   3   4        7.98        7.91      1.03 o 
  -2   3   4        4.34        4.80      0.80 o 
  -1   3   4       23.67       21.58      0.63 o 
   0   3   4        2.29        2.28      0.39 o 
   1   3   4      260.50      263.83      1.08 o 
   2   3   4      148.58      144.27      1.02 o 
   3   3   4      117.09      114.87      1.04 o 
   4   3   4      123.90      124.56      1.26 o 
   5   3   4       53.40       55.52      1.42 o 
   6   3   4       54.27       44.75      3.09 o 
  -4   4   4        0.02       -0.26      1.50 o 
  -3   4   4       31.87       28.68      1.39 o 
  -2   4   4      152.05      151.22      1.69 o 
  -1   4   4       40.48       39.62      0.76 o 
   0   4   4        0.86        0.68      0.47 o 
   1   4   4       54.14       58.05      0.74 o 
   2   4   4       83.53       81.40      0.86 o 
   3   4   4        0.05        0.02      0.76 o 
   4   4   4       14.39       14.95      0.93 o 
   5   4   4       26.68       24.62      1.65 o 
   6   4   4        3.18        2.47      1.93 o 
  -4   5   4        7.58        8.13      1.74 o 
  -3   5   4       26.73       28.37      1.71 o 
  -2   5   4      952.29      987.73      4.37 o 
  -1   5   4      748.27      733.35      3.32 o 
   0   5   4       13.70       16.24      0.86 o 
   1   5   4      362.84      403.44      1.93 o 
   2   5   4       88.00       88.95      1.03 o 
   3   5   4       20.21       19.30      0.93 o 
   4   5   4      250.14      255.65      2.15 o 
   5   5   4       13.00       10.70      1.59 o 
   6   5   4        0.71       -0.41      2.44 o 
  -3   6   4        4.20        4.33      1.85 o 
  -2   6   4       55.19       52.61      1.62 o 
  -1   6   4       60.91       54.76      1.22 o 
   0   6   4        5.83        3.65      0.86 o 
   1   6   4        5.01        3.95      0.82 o 
   2   6   4       99.17       96.02      1.30 o 
   3   6   4       26.93       27.31      1.17 o 
   4   6   4      845.79      858.33      4.19 o 
   5   6   4       85.52       78.11      2.40 o 
  -3   7   4       15.97       14.65      3.56 o 
  -2   7   4        0.31        0.99      1.52 o 
  -1   7   4        0.00       -0.40      1.02 o 
   0   7   4        0.25        0.08      0.98 o 
   1   7   4       26.27       26.76      1.13 o 
   2   7   4       25.40       22.55      1.11 o 
   3   7   4       28.62       30.30      1.21 o 
   4   7   4        8.15        9.30      1.57 o 
   5   7   4       23.19       24.65      2.68 o 
  -2   8   4       26.82       25.91      2.31 o 
  -1   8   4        0.40        0.39      1.28 o 
   0   8   4        0.07        0.06      1.12 o 
   1   8   4      105.18      102.37      1.71 o 
   2   8   4        3.84        2.68      1.30 o 
   3   8   4        6.05        6.94      1.73 o 
   4   8   4       11.37        9.28      1.96 o 
  -1   9   4        1.11        1.00      1.76 o 
   0   9   4      115.97      126.76      3.26 o 
   1   9   4       32.67       35.82      1.73 o 
   2   9   4       22.91       23.82      2.81 o 
   3   9   4        0.85        1.39      2.26 o 
   4   9   4        0.89        2.57      3.64 o 
   0  10   4        2.17        1.09      3.55 o 
   1  10   4       21.40       25.57      3.32 o 
   2  10   4       29.18       32.31      5.51 o 
  -2  -9   5       20.18       16.31      5.84 o 
  -3  -8   5        2.29        2.04      2.50 o 
  -2  -8   5        3.83        4.30      1.79 o 
  -1  -8   5       10.63        9.54      2.00 o 
   0  -8   5        0.17        0.77      1.94 o 
   1  -8   5        0.35        1.25      2.23 o 
  -4  -7   5        5.69        3.30      2.84 o 
  -3  -7   5        0.52        0.52      1.78 o 
  -2  -7   5        2.03        1.96      1.39 o 
  -1  -7   5       11.01       10.40      1.35 o 
   0  -7   5       33.79       30.33      2.22 o 
   1  -7   5       48.42       37.03      2.40 o 
   2  -7   5        3.31        5.81      2.07 o 
   3  -7   5       11.92       10.76      3.92 o 
  -4  -6   5       20.70       22.72      1.93 o 
  -3  -6   5       11.00        9.45      1.59 o 
  -2  -6   5        2.52        2.36      1.03 o 
  -1  -6   5        0.69        0.70      1.02 o 
   0  -6   5        7.25        6.91      1.13 o 
   1  -6   5      263.52      261.54      3.49 o 
   2  -6   5        6.30        4.04      1.37 o 
   3  -6   5       25.25       22.39      2.00 o 
  -5  -5   5        2.01        2.54      2.96 o 
  -4  -5   5       13.54       11.63      1.73 o 
  -3  -5   5        7.03        5.40      1.39 o 
  -2  -5   5        3.78        3.89      0.79 o 
  -1  -5   5      111.84      113.78      1.25 o 
   0  -5   5        0.64        1.63      0.92 o 
   1  -5   5        0.00       -0.22      1.08 o 
   2  -5   5        0.19       -0.53      1.00 o 
   3  -5   5       11.04        8.53      1.33 o 
   4  -5   5        0.65        2.62      2.29 o 
  -5  -4   5        3.91        2.72      2.21 o 
  -4  -4   5       17.99       16.74      1.53 o 
  -3  -4   5       10.19        9.46      1.10 o 
  -2  -4   5       40.63       36.13      0.86 o 
  -1  -4   5      244.97      270.64      1.82 o 
   0  -4   5      419.29      447.98      2.30 o 
   1  -4   5       63.52       58.89      1.08 o 
   2  -4   5        6.10        5.72      0.90 o 
   3  -4   5       21.45       22.70      1.36 o 
   4  -4   5        0.11        1.93      1.77 o 
  -5  -3   5        1.08        0.52      1.97 o 
  -4  -3   5        0.31       -0.20      1.14 o 
  -3  -3   5       20.70       19.06      1.17 o 
  -2  -3   5      358.92      375.07      2.28 o 
  -1  -3   5       15.24       14.75      0.63 o 
   0  -3   5       13.90       16.58      0.61 o 
   1  -3   5      142.84      141.82      1.18 o 
   2  -3   5        0.38        0.87      0.64 o 
   3  -3   5        9.98        7.61      0.97 o 
   4  -3   5        1.48        0.72      1.47 o 
   5  -3   5       35.70       42.03      2.75 o 
  -5  -2   5        6.15        7.72      2.09 o 
  -4  -2   5        3.75        3.75      1.18 o 
  -3  -2   5        0.31        1.03      0.90 o 
  -2  -2   5      202.41      211.07      1.77 o 
  -1  -2   5      148.37      142.11      1.09 o 
   0  -2   5       30.41       33.75      0.46 o 
   1  -2   5        2.03        1.64      0.48 o 
   2  -2   5        4.63        5.20      0.58 o 
   3  -2   5      161.06      169.22      1.52 o 
   4  -2   5       36.32       35.49      1.58 o 
   5  -2   5        5.56        4.57      1.98 o 
  -5  -1   5      114.87      122.54      4.06 o 
  -4  -1   5        2.57        2.75      1.13 o 
  -3  -1   5        5.40        4.52      0.88 o 
  -2  -1   5        0.46        1.50      0.64 o 
  -1  -1   5       69.65       78.93      0.73 o 
   0  -1   5        0.03        0.75      0.39 o 
   1  -1   5        0.00        0.65      0.45 o 
   2  -1   5        0.42        0.11      0.48 o 
   3  -1   5      190.85      198.65      1.67 o 
   4  -1   5        2.20        1.04      1.05 o 
   5  -1   5        1.06        0.12      1.74 o 
  -5   0   5       17.63       15.39      2.71 o 
  -4   0   5       79.52       79.37      1.75 o 
  -3   0   5        0.77        0.84      0.67 o 
  -2   0   5        6.79        6.66      0.66 o 
  -1   0   5       26.32       26.57      0.49 o 
   0   0   5        2.21        1.76      0.37 o 
   1   0   5     1292.72     1420.06      2.34 o 
   2   0   5       42.66       42.52      0.50 o 
   3   0   5        0.94        1.55      0.79 o 
   4   0   5       48.75       48.57      1.28 o 
   5   0   5       23.46       19.90      1.83 o 
   6   0   5        0.30       -1.42      3.81 o 
  -5   1   5        3.55        2.23      1.99 o 
  -4   1   5       62.76       66.48      1.56 o 
  -3   1   5        9.72        9.87      0.90 o 
  -2   1   5       12.95       15.05      0.64 o 
  -1   1   5       15.67       15.11      0.46 o 
   0   1   5      822.58      790.92      1.95 o 
   1   1   5     1686.10     1735.22      3.19 o 
   2   1   5      640.38      667.97      2.01 o 
   3   1   5      154.26      148.91      1.21 o 
   4   1   5       85.65       81.96      1.43 o 
   5   1   5       24.54       25.00      1.79 o 
   6   1   5        0.13        1.09      2.40 o 
  -5   2   5        3.10        2.39      1.96 o 
  -4   2   5        2.31        1.32      1.14 o 
  -3   2   5        2.92        3.16      0.94 o 
  -2   2   5      233.92      228.91      2.14 o 
  -1   2   5      168.00      179.90      1.03 o 
   0   2   5      558.21      633.71      1.72 o 
   1   2   5        4.03        1.91      0.41 o 
   2   2   5        4.42        4.29      0.50 o 
   3   2   5        7.89        9.09      0.62 o 
   4   2   5       36.80       31.75      0.88 o 
   5   2   5        0.08        0.32      1.35 o 
   6   2   5        6.75        5.87      2.11 o 
  -5   3   5        0.20        0.18      2.61 o 
  -4   3   5       14.18       12.61      1.55 o 
  -3   3   5       13.35       10.75      1.17 o 
  -2   3   5        8.86        8.75      0.90 o 
  -1   3   5        5.53        7.19      0.59 o 
   0   3   5     1077.86     1149.91      2.40 o 
   1   3   5        0.07        0.16      0.42 o 
   2   3   5        0.32        0.80      0.53 o 
   3   3   5        8.31        8.18      0.66 o 
   4   3   5       38.72       40.31      0.93 o 
   5   3   5      110.98      102.27      1.78 o 
   6   3   5        4.92        5.07      2.29 o 
  -4   4   5        6.68        6.68      1.63 o 
  -3   4   5        0.58       -0.15      1.12 o 
  -2   4   5      527.52      528.40      2.95 o 
  -1   4   5       29.38       29.02      0.80 o 
   0   4   5        4.79        3.59      0.54 o 
   1   4   5       70.94       68.72      0.86 o 
   2   4   5        7.89        9.18      0.75 o 
   3   4   5      170.60      176.61      1.71 o 
   4   4   5       10.32        8.78      0.95 o 
   5   4   5        0.58       -0.17      1.25 o 
   6   4   5       39.83       40.03      2.81 o 
  -4   5   5        4.46        3.47      1.80 o 
  -3   5   5        7.79        7.53      1.42 o 
  -2   5   5       58.42       56.50      1.53 o 
  -1   5   5       10.88       11.25      0.89 o 
   0   5   5       17.47       12.87      0.87 o 
   1   5   5        0.00        0.37      0.64 o 
   2   5   5       10.86       11.90      0.86 o 
   3   5   5       40.37       36.20      1.13 o 
   4   5   5      110.18      100.71      1.53 o 
   5   5   5        5.09        4.68      1.51 o 
   6   5   5        1.47        2.77      2.20 o 
  -3   6   5        0.00       -0.54      1.91 o 
  -2   6   5        8.51        8.37      1.56 o 
  -1   6   5        0.04        0.05      0.93 o 
   0   6   5       14.87       12.68      1.05 o 
   1   6   5        0.95       -0.02      0.79 o 
   2   6   5        1.58        1.35      0.80 o 
   3   6   5      169.34      161.42      1.89 o 
   4   6   5        7.70        8.53      1.23 o 
   5   6   5        0.55        0.50      1.75 o 
   6   6   5        0.18       -0.97      5.22 o 
  -3   7   5       11.97       14.68      3.62 o 
  -2   7   5       16.40       14.51      1.92 o 
  -1   7   5       32.54       30.99      1.37 o 
   0   7   5       60.32       58.78      1.41 o 
   1   7   5      135.21      113.97      1.65 o 
   2   7   5      119.10      105.09      1.64 o 
   3   7   5        0.92        1.37      1.00 o 
   4   7   5       95.21       98.91      1.86 o 
   5   7   5        4.53        3.16      2.24 o 
  -2   8   5        1.72        0.60      2.26 o 
  -1   8   5        0.07       -0.26      1.47 o 
   0   8   5       76.45       74.31      1.71 o 
   1   8   5       26.43       24.69      1.52 o 
   2   8   5      156.08      148.18      2.23 o 
   3   8   5        0.04        0.87      1.32 o 
   4   8   5       51.50       50.89      2.32 o 
  -1   9   5        0.23       -0.75      1.95 o 
   0   9   5       51.61       53.35      2.27 o 
   1   9   5        3.32        5.64      1.59 o 
   2   9   5        0.24       -0.77      1.96 o 
   3   9   5        1.34        0.49      2.36 o 
   4   9   5       24.49       28.26      3.99 o 
   1  10   5        9.96       14.16      2.66 o 
  -2  -8   6        0.47        0.79      2.16 o 
  -1  -8   6        4.07        2.30      2.07 o 
   0  -8   6        8.08        9.33      2.20 o 
   1  -8   6        1.39        5.43      4.83 o 
  -4  -7   6        0.06        1.90      3.89 o 
  -3  -7   6       15.16       15.48      2.24 o 
  -2  -7   6        0.65        1.47      1.69 o 
  -1  -7   6        3.96        3.51      1.49 o 
   0  -7   6       37.30       33.83      2.35 o 
   1  -7   6        1.59        1.09      1.88 o 
   2  -7   6        7.07        3.68      2.23 o 
  -4  -6   6        2.39        2.86      2.10 o 
  -3  -6   6        1.61        1.20      1.83 o 
  -2  -6   6        5.92        8.20      1.59 o 
  -1  -6   6       11.84       13.05      1.32 o 
   0  -6   6       12.77       11.46      1.30 o 
   1  -6   6        0.01        0.05      1.37 o 
   2  -6   6        6.61        7.02      1.48 o 
   3  -6   6        7.03        5.56      2.09 o 
  -4  -5   6        0.00       -0.86      1.73 o 
  -3  -5   6        0.05        0.12      1.29 o 
  -2  -5   6       10.93        9.98      1.07 o 
  -1  -5   6      163.89      172.98      1.75 o 
   0  -5   6        6.34        6.37      1.02 o 
   1  -5   6       50.23       45.87      1.32 o 
   2  -5   6        8.56        8.04      1.34 o 
   3  -5   6        0.00        0.99      1.49 o 
   4  -5   6        9.57       14.36      2.66 o 
  -5  -4   6       10.68       11.52      2.52 o 
  -4  -4   6       56.33       57.62      1.88 o 
  -3  -4   6       69.77       73.13      1.55 o 
  -2  -4   6       41.52       42.02      1.02 o 
  -1  -4   6       19.03       22.09      0.87 o 
   0  -4   6       67.27       66.51      1.19 o 
   1  -4   6        2.61        3.06      0.91 o 
   2  -4   6        1.09        1.26      0.87 o 
   3  -4   6       65.33       63.86      1.54 o 
   4  -4   6        0.04        0.69      1.70 o 
  -5  -3   6        0.76       -0.25      2.15 o 
  -4  -3   6       73.20       66.68      1.56 o 
  -3  -3   6      545.92      548.74      3.23 o 
  -2  -3   6        3.75        3.95      0.90 o 
  -1  -3   6       13.71       14.15      0.69 o 
   0  -3   6        0.43        1.25      0.75 o 
   1  -3   6        6.48        6.91      0.68 o 
   2  -3   6      236.98      239.66      1.58 o 
   3  -3   6       44.65       42.92      1.29 o 
   4  -3   6        0.55        0.89      1.43 o 
   5  -3   6        2.89        3.85      2.68 o 
  -5  -2   6        0.05        0.05      2.28 o 
  -4  -2   6        7.55        7.83      1.30 o 
  -3  -2   6      753.70      787.59      3.72 o 
  -2  -2   6       58.91       61.86      1.23 o 
  -1  -2   6      422.46      440.17      1.91 o 
   0  -2   6        0.01        0.79      0.44 o 
   1  -2   6      445.59      440.04      1.98 o 
   2  -2   6      332.36      340.62      1.72 o 
   3  -2   6     1248.78     1270.54      3.86 o 
   4  -2   6        2.17        1.74      1.22 o 
   5  -2   6        8.52       10.17      2.17 o 
  -5  -1   6        1.88        1.81      2.64 o 
  -4  -1   6        0.13        0.26      1.25 o 
  -3  -1   6        8.76        7.93      1.05 o 
  -2  -1   6       17.04       15.77      0.90 o 
  -1  -1   6        0.03        0.02      0.50 o 
   0  -1   6       83.53       78.32      0.77 o 
   1  -1   6       49.77       58.74      0.74 o 
   2  -1   6       65.76       60.00      0.82 o 
   3  -1   6      392.89      392.62      2.32 o 
   4  -1   6       11.63       11.42      1.25 o 
   5  -1   6        7.43        4.66      1.91 o 
  -5   0   6        0.72       -0.24      2.24 o 
  -4   0   6        5.77        8.44      1.56 o 
  -3   0   6      106.99      110.39      1.56 o 
  -2   0   6       34.44       33.41      0.86 o 
  -1   0   6       32.57       35.27      0.59 o 
   0   0   6      747.34      755.98      1.93 o 
   1   0   6       96.35      103.23      0.71 o 
   2   0   6       11.29       14.93      0.59 o 
   3   0   6        2.66        1.38      0.74 o 
   4   0   6        4.99        5.39      1.02 o 
   5   0   6        2.50        1.34      1.56 o 
  -5   1   6        4.38        6.06      2.11 o 
  -4   1   6        6.49        6.81      1.44 o 
  -3   1   6        0.12        0.80      0.87 o 
  -2   1   6       63.76       64.62      0.96 o 
  -1   1   6      395.91      393.53      1.44 o 
   0   1   6       40.76       41.36      0.58 o 
   1   1   6       14.61       13.71      0.47 o 
   2   1   6       29.08       32.10      0.64 o 
   3   1   6       20.33       18.82      0.92 o 
   4   1   6       10.66       10.52      1.11 o 
   5   1   6        3.47        3.56      1.52 o 
   6   1   6       67.31       67.80      3.26 o 
  -5   2   6        4.85        6.28      3.86 o 
  -4   2   6        2.79        3.60      1.38 o 
  -3   2   6        1.44        1.46      1.01 o 
  -2   2   6        1.39        1.58      0.86 o 
  -1   2   6      169.02      179.74      1.11 o 
   0   2   6      159.09      164.20      1.02 o 
   1   2   6       34.20       33.49      0.54 o 
   2   2   6      119.92      116.52      0.98 o 
   3   2   6        3.07        2.35      0.59 o 
   4   2   6       26.45       21.76      1.07 o 
   5   2   6      148.13      138.52      2.20 o 
   6   2   6       10.42       11.13      2.20 o 
  -4   3   6       20.42       17.44      1.75 o 
  -3   3   6      143.39      150.03      1.95 o 
  -2   3   6        9.94        8.61      0.94 o 
  -1   3   6        0.90        1.69      0.62 o 
   0   3   6      110.83      118.27      0.93 o 
   1   3   6        4.54        5.06      0.48 o 
   2   3   6        0.02        0.03      0.56 o 
   3   3   6      254.57      257.82      1.54 o 
   4   3   6        9.20        7.46      0.88 o 
   5   3   6        0.04       -0.04      1.69 o 
   6   3   6       11.45       11.29      2.41 o 
  -4   4   6        2.45        3.41      1.75 o 
  -3   4   6      350.00      359.98      2.92 o 
  -2   4   6      241.47      250.45      2.20 o 
  -1   4   6        8.63        5.82      0.77 o 
   0   4   6       98.28      117.55      1.06 o 
   1   4   6       93.92       87.17      1.05 o 
   2   4   6       90.86       86.62      1.25 o 
   3   4   6      346.86      339.31      2.32 o 
   4   4   6       21.90       18.13      1.04 o 
   5   4   6        6.64        6.43      1.36 o 
   6   4   6        3.94        0.90      2.33 o 
  -4   5   6        1.41        0.94      2.26 o 
  -3   5   6      135.86      140.03      2.34 o 
  -2   5   6      127.43      122.14      1.97 o 
  -1   5   6       59.38       55.54      1.29 o 
   0   5   6       50.40       51.06      1.15 o 
   1   5   6      214.08      211.59      1.51 o 
   2   5   6        0.25        0.73      0.79 o 
   3   5   6     1319.86     1293.75      4.77 o 
   4   5   6      158.06      164.18      1.97 o 
   5   5   6        6.60        4.22      1.59 o 
   6   5   6        6.42        5.97      3.32 o 
  -3   6   6        0.46        0.22      2.03 o 
  -2   6   6        0.65        0.89      1.48 o 
  -1   6   6       10.62        8.75      1.30 o 
   0   6   6       82.28       79.12      1.43 o 
   1   6   6       54.41       47.17      1.16 o 
   2   6   6        3.36        2.93      0.86 o 
   3   6   6       71.05       69.65      1.34 o 
   4   6   6        2.68        3.32      1.06 o 
   5   6   6        2.54        2.64      1.74 o 
   6   6   6        2.90        1.33      3.75 o 
  -3   7   6       12.74       11.65      3.59 o 
  -2   7   6        9.60        9.00      1.97 o 
  -1   7   6        1.95        1.84      1.20 o 
   0   7   6      152.86      150.97      1.96 o 
   1   7   6        1.68        1.11      1.02 o 
   2   7   6        0.45       -0.54      1.05 o 
   3   7   6        1.71        2.18      1.02 o 
   4   7   6        0.80        1.93      1.37 o 
   5   7   6        3.43        4.65      1.98 o 
  -2   8   6        8.30       11.46      3.45 o 
  -1   8   6       51.52       57.99      2.01 o 
   0   8   6       54.21       62.70      1.77 o 
   1   8   6        0.66       -0.30      1.30 o 
   2   8   6        0.00        0.86      1.48 o 
   3   8   6        0.11       -0.18      1.35 o 
   4   8   6        7.52        6.57      1.56 o 
  -1   9   6        4.86        4.00      3.52 o 
   0   9   6       18.80       21.27      1.85 o 
   1   9   6        1.30        0.72      1.73 o 
   2   9   6       24.10       24.13      2.33 o 
   3   9   6        7.32        5.79      1.90 o 
   4   9   6        9.85        8.71      3.83 o 
   1  10   6        0.11       -0.54      3.64 o 
   2  10   6        1.39       -0.29      5.09 o 
  -2  -8   7        0.22       -1.92      3.95 o 
  -1  -8   7       34.36       29.09      4.24 o 
   0  -8   7       70.97       55.67      7.21 o 
  -3  -7   7       11.64       11.27      2.64 o 
  -2  -7   7        4.76        4.34      2.14 o 
  -1  -7   7        3.60        3.92      1.77 o 
   0  -7   7       54.32       47.62      2.66 o 
   1  -7   7        0.02        0.31      2.02 o 
   2  -7   7        0.25        0.47      2.90 o 
  -4  -6   7       12.94       13.44      3.62 o 
  -3  -6   7        2.57        3.02      2.38 o 
  -2  -6   7       27.63       24.83      2.59 o 
  -1  -6   7        2.01        2.63      1.37 o 
   0  -6   7       40.28       38.02      1.69 o 
   1  -6   7        2.91        0.99      1.49 o 
   2  -6   7       62.02       64.07      2.33 o 
   3  -6   7        4.46        4.89      2.53 o 
  -4  -5   7        2.25        2.05      2.12 o 
  -3  -5   7        0.43        0.35      1.33 o 
  -2  -5   7       48.09       45.54      1.72 o 
  -1  -5   7       45.06       44.51      1.36 o 
   0  -5   7       48.88       45.27      1.36 o 
   1  -5   7       20.04       19.78      1.33 o 
   2  -5   7       61.64       64.87      1.79 o 
   3  -5   7        5.60        2.35      1.97 o 
   4  -5   7       86.59       96.96      6.08 o 
  -4  -4   7        5.34        2.28      1.67 o 
  -3  -4   7       70.88       72.38      1.47 o 
  -2  -4   7       67.25       68.82      1.31 o 
  -1  -4   7      128.02      126.44      2.04 o 
   0  -4   7       81.91       86.73      2.06 o 
   1  -4   7       37.94       37.06      1.21 o 
   2  -4   7       20.08       17.61      1.39 o 
   3  -4   7        6.30        4.80      1.29 o 
   4  -4   7       31.51       34.34      2.27 o 
  -5  -3   7        0.00       -0.43      2.73 o 
  -4  -3   7       12.25       11.03      1.63 o 
  -3  -3   7      112.91      125.78      1.84 o 
  -2  -3   7      109.10      113.90      1.53 o 
  -1  -3   7      111.77      114.12      1.33 o 
   0  -3   7        6.63        5.42      0.85 o 
   1  -3   7       96.61       92.39      1.40 o 
   2  -3   7      124.22      127.87      1.29 o 
   3  -3   7      118.22      120.22      1.80 o 
   4  -3   7        1.69        2.56      1.57 o 
  -5  -2   7       16.62       15.93      3.30 o 
  -4  -2   7        0.10       -0.47      1.38 o 
  -3  -2   7       12.63       12.25      1.25 o 
  -2  -2   7        3.79        3.79      0.89 o 
  -1  -2   7        0.43        0.68      0.67 o 
   0  -2   7        3.40        3.72      0.74 o 
   1  -2   7       35.43       34.96      0.82 o 
   2  -2   7       18.89       21.05      0.80 o 
   3  -2   7        0.76        0.85      0.88 o 
   4  -2   7       53.64       49.30      1.81 o 
   5  -2   7        7.42        9.06      2.31 o 
  -5  -1   7        9.54        6.75      3.07 o 
  -4  -1   7        2.88        3.69      1.52 o 
  -3  -1   7       12.54       15.33      1.23 o 
  -2  -1   7       11.64       11.48      0.99 o 
  -1  -1   7       52.20       55.47      0.87 o 
   0  -1   7     1043.96     1102.40      5.61 o 
   1  -1   7       17.20       19.74      0.62 o 
   2  -1   7        1.07        2.16      0.63 o 
   3  -1   7      108.64      109.18      1.55 o 
   4  -1   7        2.04        1.25      1.09 o 
   5  -1   7        1.15        0.67      1.98 o 
  -5   0   7       45.93       52.11      4.28 o 
  -4   0   7        0.00        0.92      1.65 o 
  -3   0   7       37.83       41.26      1.28 o 
  -2   0   7       18.07       20.26      0.97 o 
  -1   0   7      445.53      432.23      1.68 o 
   0   0   7      297.94      308.25      1.38 o 
   1   0   7      365.09      372.05      1.34 o 
   2   0   7       20.38       20.56      0.75 o 
   3   0   7       39.73       36.82      1.10 o 
   4   0   7       35.44       35.80      1.34 o 
   5   0   7        7.75        8.84      1.73 o 
  -5   1   7        5.36        6.22      3.81 o 
  -4   1   7       12.82       11.08      1.96 o 
  -3   1   7       87.42       90.58      1.97 o 
  -2   1   7       21.66       21.70      0.87 o 
  -1   1   7      165.60      167.73      1.06 o 
   0   1   7      171.84      168.98      1.02 o 
   1   1   7       14.65       15.01      0.52 o 
   2   1   7      230.56      230.38      1.50 o 
   3   1   7        0.08        0.80      0.78 o 
   4   1   7       40.48       40.29      1.28 o 
   5   1   7       49.39       45.96      2.01 o 
   6   1   7       70.00       79.61      5.60 o 
  -4   2   7       37.19       39.25      2.28 o 
  -3   2   7        0.13        0.28      1.00 o 
  -2   2   7        0.26        1.03      0.92 o 
  -1   2   7      335.57      350.35      1.59 o 
   0   2   7       47.47       41.61      0.59 o 
   1   2   7        0.00       -0.13      0.43 o 
   2   2   7      145.48      141.62      1.17 o 
   3   2   7      202.93      202.83      1.64 o 
   4   2   7      265.62      245.22      2.05 o 
   5   2   7       43.31       41.76      1.90 o 
   6   2   7        0.50       -0.05      2.84 o 
  -4   3   7        0.02        0.55      1.69 o 
  -3   3   7      204.89      205.77      2.40 o 
  -2   3   7       75.70       74.10      1.53 o 
  -1   3   7       80.76       82.26      1.03 o 
   0   3   7       46.00       48.34      0.74 o 
   1   3   7       27.14       26.24      0.62 o 
   2   3   7      293.81      281.00      1.62 o 
   3   3   7        0.69        0.29      0.65 o 
   4   3   7        0.01        0.58      0.89 o 
   5   3   7       25.22       23.27      2.29 o 
   6   3   7       24.33       26.83      2.64 o 
  -4   4   7        0.08       -0.69      1.91 o 
  -3   4   7      106.68      113.22      1.92 o 
  -2   4   7       27.92       27.92      1.42 o 
  -1   4   7      183.12      181.23      1.62 o 
   0   4   7        0.05       -0.10      0.60 o 
   1   4   7      259.31      268.77      1.74 o 
   2   4   7       53.40       52.23      1.10 o 
   3   4   7      457.32      433.48      2.67 o 
   4   4   7        0.45        0.69      0.96 o 
   5   4   7        2.68        4.03      1.88 o 
   6   4   7        1.23        0.82      2.49 o 
  -3   5   7       20.49       17.16      2.01 o 
  -2   5   7        5.96        5.33      1.31 o 
  -1   5   7        0.61        1.07      0.94 o 
   0   5   7        0.11        0.61      0.87 o 
   1   5   7       31.31       30.39      0.92 o 
   2   5   7       77.96       76.80      1.36 o 
   3   5   7        0.05       -0.01      0.88 o 
   4   5   7       22.65       19.91      1.40 o 
   5   5   7        2.67        3.34      1.75 o 
  -3   6   7        0.03        0.43      2.19 o 
  -2   6   7        0.67        0.79      1.62 o 
  -1   6   7       12.63       10.67      1.31 o 
   0   6   7      274.83      249.80      2.48 o 
   1   6   7      142.15      112.81      1.54 o 
   2   6   7        2.60        2.27      0.89 o 
   3   6   7      232.59      239.64      2.30 o 
   4   6   7        2.02        2.50      1.13 o 
   5   6   7       19.36       21.65      1.90 o 
  -2   7   7       13.10       12.02      2.17 o 
  -1   7   7      137.38      145.34      2.60 o 
   0   7   7        0.23       -0.40      1.12 o 
   1   7   7      175.78      157.00      1.93 o 
   2   7   7        7.14        6.09      1.32 o 
   3   7   7       47.87       49.84      1.39 o 
   4   7   7        4.21        2.92      1.46 o 
   5   7   7       17.00       15.18      2.06 o 
  -1   8   7       51.09       55.43      2.65 o 
   0   8   7       36.64       41.37      1.68 o 
   1   8   7        3.24        2.04      1.55 o 
   2   8   7       17.78       22.09      1.92 o 
   3   8   7        5.24        6.48      1.53 o 
   4   8   7        3.79        3.62      1.73 o 
   5   8   7       40.33       40.44      4.00 o 
   0   9   7        1.73        3.49      1.85 o 
   1   9   7        7.82        9.32      2.14 o 
   2   9   7        2.27        1.40      2.02 o 
   3   9   7       37.36       38.34      2.20 o 
   2  10   7       48.08       56.90      4.40 o 
  -2  -7   8        9.97       11.97      2.68 o 
  -1  -7   8        7.92        6.63      1.98 o 
   0  -7   8        0.79        1.55      2.12 o 
   1  -7   8       23.57       21.65      2.40 o 
   2  -7   8       11.13        9.38      5.80 o 
  -3  -6   8        0.38       -2.42      2.66 o 
  -2  -6   8       55.16       55.31      3.04 o 
  -1  -6   8        8.80        6.58      1.59 o 
   0  -6   8        4.18        4.82      1.43 o 
   1  -6   8        9.60       10.06      1.71 o 
   2  -6   8        0.51        0.81      1.97 o 
   3  -6   8       16.62       24.51      6.45 o 
  -4  -5   8       18.27       13.20      3.34 o 
  -3  -5   8       42.94       41.26      2.44 o 
  -2  -5   8       51.94       49.23      1.87 o 
  -1  -5   8        8.26        6.32      1.25 o 
   0  -5   8       49.65       50.79      1.54 o 
   1  -5   8        0.10       -0.03      1.19 o 
   2  -5   8       10.17       10.02      1.61 o 
   3  -5   8        0.07       -1.15      2.16 o 
  -4  -4   8      221.53      205.42      3.10 o 
  -3  -4   8        1.42        0.66      1.29 o 
  -2  -4   8        3.27        3.42      1.30 o 
  -1  -4   8        0.00        0.82      1.01 o 
   0  -4   8        5.17        4.29      1.01 o 
   1  -4   8      163.05      169.97      1.97 o 
   2  -4   8        0.31        0.96      1.10 o 
   3  -4   8       11.82       15.33      1.92 o 
   4  -4   8        0.60        0.66      2.09 o 
  -4  -3   8      232.55      228.14      3.16 o 
  -3  -3   8       19.27       16.41      1.52 o 
  -2  -3   8       46.23       46.80      1.19 o 
  -1  -3   8        6.79        6.19      0.95 o 
   0  -3   8      147.81      150.86      1.74 o 
   1  -3   8      280.47      297.56      2.32 o 
   2  -3   8      974.67     1015.36      4.64 o 
   3  -3   8        8.55        6.08      1.34 o 
   4  -3   8       12.31       13.49      1.82 o 
  -4  -2   8       36.69       31.42      2.14 o 
  -3  -2   8       28.78       27.54      1.55 o 
  -2  -2   8       33.72       32.40      1.17 o 
  -1  -2   8        3.63        4.33      0.80 o 
   0  -2   8        0.89        1.64      0.81 o 
   1  -2   8       31.90       32.39      1.05 o 
   2  -2   8      465.08      454.65      2.31 o 
   3  -2   8       15.27       16.74      1.26 o 
   4  -2   8       11.18        9.39      1.59 o 
   5  -2   8        7.81        9.53      2.41 o 
  -4  -1   8       32.75       35.73      2.39 o 
  -3  -1   8       12.82       13.68      1.34 o 
  -2  -1   8       40.53       38.86      1.18 o 
  -1  -1   8      421.20      427.95      2.24 o 
   0  -1   8       90.86       89.30      1.27 o 
   1  -1   8       12.77       11.20      0.67 o 
   2  -1   8        8.31        7.86      0.84 o 
   3  -1   8        1.08        0.15      0.93 o 
   4  -1   8        0.48        0.21      1.26 o 
   5  -1   8        7.49        6.35      2.19 o 
  -4   0   8        0.28        0.89      1.94 o 
  -3   0   8        2.86        3.14      1.11 o 
  -2   0   8      115.24      115.25      1.74 o 
  -1   0   8       14.39       13.51      0.78 o 
   0   0   8        1.09        0.91      0.52 o 
   1   0   8       78.10       82.57      1.08 o 
   2   0   8       86.64       86.52      1.30 o 
   3   0   8        0.13        0.89      0.87 o 
   4   0   8       15.73       15.06      1.30 o 
   5   0   8       61.99       66.07      2.16 o 
  -4   1   8        0.56        0.08      1.83 o 
  -3   1   8        2.52        2.32      1.39 o 
  -2   1   8       93.81       97.13      1.48 o 
  -1   1   8      142.37      140.14      1.07 o 
   0   1   8       11.04       10.75      0.54 o 
   1   1   8       62.07       63.71      0.74 o 
   2   1   8        1.40        1.48      0.73 o 
   3   1   8       30.57       26.26      1.05 o 
   4   1   8      304.28      277.90      2.48 o 
   5   1   8       17.95       20.16      1.99 o 
   6   1   8        6.38        8.07      4.33 o 
  -4   2   8       60.87       65.67      2.54 o 
  -3   2   8       21.37       19.51      1.88 o 
  -2   2   8       47.36       51.35      1.26 o 
  -1   2   8       45.73       48.52      0.84 o 
   0   2   8      100.43      107.83      0.88 o 
   1   2   8        0.77        1.24      0.50 o 
   2   2   8      156.65      160.67      1.52 o 
   3   2   8       14.05       13.32      0.91 o 
   4   2   8        4.18        0.28      0.93 o 
   5   2   8       11.68       10.52      1.77 o 
   6   2   8       21.96       27.82      4.47 o 
  -4   3   8      196.08      206.09      3.33 o 
  -3   3   8       93.42       96.35      1.79 o 
  -2   3   8       18.72       17.26      1.31 o 
  -1   3   8       25.58       27.21      1.02 o 
   0   3   8        0.40        0.51      0.52 o 
   1   3   8      174.39      168.72      1.21 o 
   2   3   8       71.40       64.27      1.06 o 
   3   3   8        0.52        0.78      0.81 o 
   4   3   8        0.41        0.25      1.07 o 
   5   3   8        5.39        3.69      1.70 o 
   6   3   8       11.60       12.09      5.31 o 
  -4   4   8       64.10       63.44      4.37 o 
  -3   4   8       82.39       80.95      2.16 o 
  -2   4   8       13.61       12.88      1.37 o 
  -1   4   8       29.17       27.80      1.13 o 
   0   4   8      233.75      235.38      1.94 o 
   1   4   8        0.90        0.36      0.65 o 
   2   4   8     1832.37     1757.19      5.55 o 
   3   4   8      286.33      280.38      2.25 o 
   4   4   8       24.92       22.55      1.50 o 
   5   4   8       36.01       34.27      1.95 o 
  -3   5   8        8.81        7.66      2.07 o 
  -2   5   8        0.01       -1.49      1.49 o 
  -1   5   8        5.93        4.28      1.08 o 
   0   5   8       33.70       27.33      1.22 o 
   1   5   8        0.61        0.05      0.75 o 
   2   5   8      144.05      139.62      1.88 o 
   3   5   8        0.03       -0.09      0.93 o 
   4   5   8        0.41        1.16      1.17 o 
   5   5   8        0.00        0.16      1.97 o 
  -3   6   8       13.54       11.48      5.01 o 
  -2   6   8        2.89        0.90      1.80 o 
  -1   6   8      247.09      247.73      2.76 o 
   0   6   8        2.69        3.16      1.11 o 
   1   6   8       38.39       43.45      1.37 o 
   2   6   8        2.62        2.36      0.93 o 
   3   6   8        2.51        3.44      1.06 o 
   4   6   8        8.94        9.65      1.39 o 
   5   6   8        0.00       -0.74      1.67 o 
  -2   7   8       45.42       50.13      2.66 o 
  -1   7   8       46.97       50.56      2.30 o 
   0   7   8        0.03        0.32      1.33 o 
   1   7   8        8.14        7.12      1.41 o 
   2   7   8       12.48        9.40      1.44 o 
   3   7   8        0.49        0.61      1.21 o 
   4   7   8        1.50        2.99      1.51 o 
   5   7   8       58.82       62.16      2.57 o 
  -1   8   8       41.50       45.90      2.95 o 
   0   8   8        3.02        3.38      1.67 o 
   1   8   8       26.42       23.04      2.06 o 
   2   8   8        1.36        0.25      1.61 o 
   3   8   8       16.15       20.72      1.70 o 
   4   8   8      143.64      154.46      2.40 o 
   0   9   8        3.23        5.57      2.80 o 
   1   9   8        1.43       -0.18      2.11 o 
   2   9   8       26.35       23.57      2.57 o 
   3   9   8        0.05       -1.09      2.25 o 
   4   9   8        1.84        1.12      5.13 o 
  -1  -7   9        6.15        7.25      2.96 o 
   0  -7   9        8.52        7.39      2.82 o 
  -2  -6   9       28.24       29.33      3.67 o 
  -1  -6   9        2.90        3.20      1.71 o 
   0  -6   9        4.65        4.27      1.58 o 
   1  -6   9        2.43        1.02      1.82 o 
   2  -6   9        1.35        0.76      2.45 o 
  -3  -5   9        9.31        5.75      2.08 o 
  -2  -5   9       35.12       33.43      2.15 o 
  -1  -5   9       23.77       22.40      1.80 o 
   0  -5   9        4.73        4.05      1.22 o 
   1  -5   9        0.07        0.83      1.35 o 
   2  -5   9        4.67        3.60      1.91 o 
   3  -5   9       82.91       94.61      2.91 o 
  -4  -4   9       60.39       67.91      2.83 o 
  -3  -4   9        3.38        0.93      1.63 o 
  -2  -4   9       14.98       16.66      1.89 o 
  -1  -4   9        5.37        5.36      1.24 o 
   0  -4   9        0.68        0.38      1.08 o 
   1  -4   9      114.98      118.36      1.83 o 
   2  -4   9       56.20       59.42      1.74 o 
   3  -4   9        0.11       -1.30      2.25 o 
   4  -4   9        7.13        2.57      5.09 o 
  -4  -3   9        7.69        7.46      1.99 o 
  -3  -3   9       23.31       20.57      1.74 o 
  -2  -3   9       10.81        8.53      1.47 o 
  -1  -3   9       22.75       22.59      1.28 o 
   0  -3   9        4.54        3.21      0.95 o 
   1  -3   9        9.64       10.97      1.07 o 
   2  -3   9       36.86       33.10      1.47 o 
   3  -3   9       53.67       52.91      1.79 o 
   4  -3   9        0.60        0.02      1.95 o 
  -4  -2   9        0.04        0.89      1.81 o 
  -3  -2   9        0.67        0.88      1.33 o 
  -2  -2   9       24.95       24.44      1.36 o 
  -1  -2   9      250.56      260.20      2.14 o 
   0  -2   9        2.57        1.16      0.88 o 
   1  -2   9        4.20        4.36      0.94 o 
   2  -2   9       11.36        9.41      1.11 o 
   3  -2   9        7.88        5.89      1.23 o 
   4  -2   9        5.61        3.79      1.74 o 
   5  -2   9        0.56       -1.37      5.18 o 
  -4  -1   9        0.80        1.06      2.06 o 
  -3  -1   9        3.36        4.66      1.32 o 
  -2  -1   9       31.12       30.52      1.40 o 
  -1  -1   9      221.25      224.57      2.02 o 
   0  -1   9       89.64       96.09      1.56 o 
   1  -1   9       20.87       19.11      1.00 o 
   2  -1   9       47.75       49.97      1.18 o 
   3  -1   9       22.55       20.57      1.32 o 
   4  -1   9        2.86        2.87      1.28 o 
   5  -1   9      118.98      145.47      2.95 o 
  -4   0   9        4.21        3.12      2.12 o 
  -3   0   9        9.34        8.27      1.58 o 
  -2   0   9        2.80        2.32      1.08 o 
  -1   0   9       19.42       18.70      1.01 o 
   0   0   9       92.42       88.06      1.06 o 
   1   0   9       61.79       62.34      1.07 o 
   2   0   9        9.06        7.21      0.95 o 
   3   0   9       41.94       43.98      1.25 o 
   4   0   9       45.20       41.22      1.57 o 
   5   0   9      144.16      165.03      2.66 o 
  -4   1   9        0.36       -2.28      2.28 o 
  -3   1   9        1.99        2.23      1.62 o 
  -2   1   9      188.43      186.94      2.04 o 
  -1   1   9        0.33        0.47      0.83 o 
   0   1   9        4.27        3.04      0.57 o 
   1   1   9       13.85       13.05      0.73 o 
   2   1   9      251.64      239.25      2.20 o 
   3   1   9      108.02       93.68      1.53 o 
   4   1   9       28.05       25.00      1.44 o 
   5   1   9        8.66        8.06      1.63 o 
  -4   2   9       86.91       86.58      2.90 o 
  -3   2   9       11.78        9.23      1.76 o 
  -2   2   9       39.96       40.12      1.45 o 
  -1   2   9       21.86       21.37      0.87 o 
   0   2   9       15.14       15.96      0.62 o 
   1   2   9       83.53       80.57      0.91 o 
   2   2   9        2.27        2.50      0.92 o 
   3   2   9       60.38       45.60      1.24 o 
   4   2   9       59.56       54.59      1.37 o 
   5   2   9        3.71        1.29      1.53 o 
  -4   3   9       99.62      109.25      7.15 o 
  -3   3   9        0.77       -0.32      1.65 o 
  -2   3   9       84.91       86.83      1.60 o 
  -1   3   9       14.76       12.69      1.02 o 
   0   3   9      117.09      119.73      1.00 o 
   1   3   9      102.96      104.42      1.01 o 
   2   3   9      504.70      478.27      2.47 o 
   3   3   9        0.84        2.04      1.07 o 
   4   3   9        0.31        0.39      1.17 o 
   5   3   9        0.10       -0.87      1.67 o 
  -3   4   9        0.96        1.05      1.85 o 
  -2   4   9        9.65        8.87      1.42 o 
  -1   4   9       22.18       16.82      1.16 o 
   0   4   9        3.75        4.18      0.81 o 
   1   4   9        5.79        6.03      0.80 o 
   2   4   9       82.29       84.20      1.54 o 
   3   4   9       42.87       41.60      1.18 o 
   4   4   9        0.20       -0.24      1.39 o 
   5   4   9        2.24        3.03      1.98 o 
  -3   5   9        0.69       -0.22      2.32 o 
  -2   5   9        1.26        1.10      1.63 o 
  -1   5   9      155.02      144.68      2.15 o 
   0   5   9       26.87       17.98      1.07 o 
   1   5   9        7.74        5.98      1.04 o 
   2   5   9       91.80       88.56      1.65 o 
   3   5   9        0.88        1.22      1.00 o 
   4   5   9        0.39       -0.05      1.36 o 
   5   5   9        0.26       -0.67      2.11 o 
  -2   6   9       52.65       51.30      2.51 o 
  -1   6   9        8.66        7.34      1.43 o 
   0   6   9      138.56      120.85      1.99 o 
   1   6   9        1.31        1.16      1.05 o 
   2   6   9      110.73      110.62      1.73 o 
   3   6   9        3.55        3.74      1.15 o 
   4   6   9       44.77       50.27      1.82 o 
   5   6   9      124.22      139.85      2.82 o 
  -1   7   9        8.82        8.00      2.09 o 
   0   7   9       33.26       27.48      1.83 o 
   1   7   9        3.27        4.85      1.46 o 
   2   7   9        0.52        0.98      1.40 o 
   3   7   9        7.86        8.88      1.43 o 
   4   7   9       68.43       69.42      1.99 o 
   5   7   9       48.38       49.25      3.09 o 
  -1   8   9        7.80        8.69      4.75 o 
   0   8   9        0.03       -1.44      1.90 o 
   1   8   9        1.23        1.55      1.81 o 
   2   8   9       92.70       97.44      2.41 o 
   3   8   9        7.63        6.89      1.94 o 
   4   8   9       29.69       29.73      1.96 o 
   0   9   9        1.56        6.11      5.24 o 
   1   9   9       30.46       31.71      3.40 o 
   2   9   9       28.15       40.83      2.90 o 
   3   9   9        2.99        2.62      3.39 o 
  -1  -6  10        5.18        3.43      2.17 o 
   0  -6  10        1.36        1.54      1.86 o 
   1  -6  10       13.67       13.26      2.20 o 
   2  -6  10       13.19       13.46      5.92 o 
  -3  -5  10        0.02       -1.59      4.01 o 
  -2  -5  10       16.78       17.42      2.52 o 
  -1  -5  10        6.15        4.79      1.84 o 
   0  -5  10       99.07      108.05      1.83 o 
   1  -5  10        5.48        4.28      1.57 o 
   2  -5  10        3.41        3.90      2.58 o 
  -3  -4  10       11.39       11.92      2.17 o 
  -2  -4  10        1.40        1.91      1.84 o 
  -1  -4  10        5.92        6.51      1.52 o 
   0  -4  10      135.71      138.85      2.02 o 
   1  -4  10      258.48      273.45      2.64 o 
   2  -4  10        0.65       -0.48      1.60 o 
   3  -4  10        1.38        0.56      2.47 o 
  -4  -3  10       14.18       13.71      5.13 o 
  -3  -3  10        3.75        1.33      1.64 o 
  -2  -3  10        0.00       -0.14      1.59 o 
  -1  -3  10        0.10        0.10      1.24 o 
   0  -3  10       79.99       84.17      1.61 o 
   1  -3  10      553.07      570.61      3.63 o 
   2  -3  10        7.14        7.61      1.45 o 
   3  -3  10       66.14       73.22      2.28 o 
   4  -3  10        0.23        0.60      3.28 o 
  -4  -2  10        1.67        1.04      2.99 o 
  -3  -2  10        0.11       -0.76      1.68 o 
  -2  -2  10       55.06       56.04      1.88 o 
  -1  -2  10        5.11        5.33      1.30 o 
   0  -2  10        4.65        3.58      0.97 o 
   1  -2  10        7.61        6.44      1.04 o 
   2  -2  10        0.28       -0.25      1.26 o 
   3  -2  10       11.71        9.78      1.60 o 
   4  -2  10        1.66        1.27      2.04 o 
  -4  -1  10        0.00        0.35      2.81 o 
  -3  -1  10        3.40        1.99      1.69 o 
  -2  -1  10        6.76        6.04      1.33 o 
  -1  -1  10       48.78       48.48      1.44 o 
   0  -1  10        1.98        1.15      1.01 o 
   1  -1  10       93.51       91.50      1.49 o 
   2  -1  10       20.51       19.65      1.23 o 
   3  -1  10       18.49       17.34      1.40 o 
   4  -1  10       58.20       60.47      1.80 o 
   5  -1  10        0.73        2.09      2.73 o 
  -4   0  10        1.38        1.93      2.77 o 
  -3   0  10      105.22      106.84      2.43 o 
  -2   0  10       83.99       82.37      1.91 o 
  -1   0  10       41.91       43.95      1.25 o 
   0   0  10        4.77        3.82      0.89 o 
   1   0  10        8.68        6.41      0.98 o 
   2   0  10        8.02        8.55      0.90 o 
   3   0  10      194.74      176.14      2.05 o 
   4   0  10        1.18        2.89      1.26 o 
   5   0  10        0.14        0.08      1.89 o 
  -3   1  10       30.76       30.75      2.09 o 
  -2   1  10       66.26       69.94      1.87 o 
  -1   1  10       13.31       13.82      1.03 o 
   0   1  10        0.59        1.30      0.68 o 
   1   1  10      109.44      108.19      1.23 o 
   2   1  10        7.29        6.21      1.05 o 
   3   1  10       57.06       38.22      1.25 o 
   4   1  10        0.33        0.79      1.28 o 
   5   1  10        1.76        1.51      1.80 o 
  -3   2  10        2.78        1.64      1.89 o 
  -2   2  10        9.07        8.42      1.30 o 
  -1   2  10       34.29       32.08      1.10 o 
   0   2  10      161.12      162.81      1.17 o 
   1   2  10       79.03       76.55      0.91 o 
   2   2  10        1.02        0.72      0.96 o 
   3   2  10        3.89        1.74      1.08 o 
   4   2  10       34.67       35.85      1.39 o 
   5   2  10        0.69        0.41      1.68 o 
  -3   3  10        2.44        1.65      1.85 o 
  -2   3  10       55.05       55.25      1.76 o 
  -1   3  10       24.92       25.30      1.12 o 
   0   3  10        0.39        0.77      0.63 o 
   1   3  10      773.44      762.19      2.88 o 
   2   3  10      199.51      198.02      1.96 o 
   3   3  10        0.69        1.13      1.14 o 
   4   3  10       16.66       12.45      1.56 o 
   5   3  10       20.12       20.07      1.99 o 
  -3   4  10        3.09        2.77      2.03 o 
  -2   4  10        4.42        4.30      1.49 o 
  -1   4  10        6.05        6.44      1.13 o 
   0   4  10       10.74        7.39      1.00 o 
   1   4  10      443.11      431.64      2.51 o 
   2   4  10        2.21        2.80      0.91 o 
   3   4  10       62.34       63.34      1.80 o 
   4   4  10       11.97       10.41      1.72 o 
   5   4  10       63.10       63.24      3.39 o 
  -3   5  10        1.43       -0.63      5.19 o 
  -2   5  10      107.18      109.51      2.47 o 
  -1   5  10        0.13        0.34      1.33 o 
   0   5  10        5.69        5.95      1.01 o 
   1   5  10        0.37        0.26      1.02 o 
   2   5  10        1.04        1.83      1.07 o 
   3   5  10       75.74       75.99      1.73 o 
   4   5  10        3.54        4.29      1.72 o 
   5   5  10       31.48       37.48      2.59 o 
  -2   6  10        4.42        5.30      2.24 o 
  -1   6  10       23.59       22.91      2.01 o 
   0   6  10       10.37       11.95      1.34 o 
   1   6  10       32.79       26.78      1.47 o 
   2   6  10       30.31       31.19      1.58 o 
   3   6  10        0.16        0.90      1.40 o 
   4   6  10       94.58      107.34      2.21 o 
   5   6  10        0.25        1.63      3.38 o 
  -1   7  10        1.83        2.28      2.08 o 
   0   7  10        0.07       -0.09      1.64 o 
   1   7  10        1.30        2.74      1.66 o 
   2   7  10        6.87        6.39      1.59 o 
   3   7  10      149.17      175.29      2.58 o 
   4   7  10       10.20        9.19      1.77 o 
   0   8  10        3.38        0.98      2.03 o 
   1   8  10       52.93       52.77      2.34 o 
   2   8  10       13.90       12.64      2.02 o 
   3   8  10        1.27        2.67      2.04 o 
   4   8  10        0.28       -3.00      3.86 o 
  -1  -6  11       11.51       10.37      6.14 o 
   0  -6  11        7.56        7.13      2.64 o 
  -2  -5  11        2.96        2.99      3.83 o 
  -1  -5  11        0.29       -0.22      2.38 o 
   0  -5  11       33.73       31.64      2.10 o 
   1  -5  11       31.31       30.52      1.95 o 
   2  -5  11       21.96       22.58      5.73 o 
  -3  -4  11        3.77        2.07      5.54 o 
  -2  -4  11        2.60        3.68      2.19 o 
  -1  -4  11        0.59        1.09      1.98 o 
   0  -4  11       47.57       48.10      1.99 o 
   1  -4  11       30.75       30.19      1.98 o 
   2  -4  11       90.20       90.01      2.48 o 
  -3  -3  11        6.37        4.53      2.39 o 
  -2  -3  11      166.98      173.75      2.94 o 
  -1  -3  11        7.83        5.98      1.71 o 
   0  -3  11        0.18        1.18      1.25 o 
   1  -3  11       27.01       27.37      1.59 o 
   2  -3  11        3.23        0.86      1.55 o 
   3  -3  11        4.94        4.69      2.22 o 
  -3  -2  11        1.23        0.76      1.98 o 
  -2  -2  11       53.52       53.27      2.24 o 
  -1  -2  11        0.94        1.29      1.44 o 
   0  -2  11        1.96        1.22      1.21 o 
   1  -2  11        0.15       -0.06      1.10 o 
   2  -2  11       20.42       20.41      1.78 o 
   3  -2  11       30.40       34.99      2.22 o 
   4  -2  11      127.84      156.13      2.66 o 
  -3  -1  11        3.12        1.43      1.96 o 
  -2  -1  11       28.01       26.37      1.87 o 
  -1  -1  11       88.47       90.26      1.85 o 
   0  -1  11       36.39       35.75      1.42 o 
   1  -1  11       61.28       61.27      1.41 o 
   2  -1  11       21.16       23.50      1.73 o 
   3  -1  11       83.84       83.24      1.90 o 
   4  -1  11      103.06      126.31      2.00 o 
  -3   0  11       18.22       18.22      2.12 o 
  -2   0  11        1.37        1.38      1.44 o 
  -1   0  11        4.65        2.71      1.18 o 
   0   0  11       30.33       32.00      1.21 o 
   1   0  11      169.35      173.07      1.92 o 
   2   0  11       37.12       32.39      1.59 o 
   3   0  11       31.97       32.28      1.52 o 
   4   0  11       56.37       56.33      1.98 o 
   5   0  11        2.85        2.10      2.60 o 
  -3   1  11       56.33       59.73      2.39 o 
  -2   1  11        1.19        0.81      1.58 o 
  -1   1  11       36.31       37.38      1.22 o 
   0   1  11      136.03      139.09      1.60 o 
   1   1  11        8.19        7.60      0.93 o 
   2   1  11       34.84       28.50      1.37 o 
   3   1  11       39.21       35.52      1.39 o 
   4   1  11        0.05        0.72      1.38 o 
   5   1  11        2.10        1.56      1.94 o 
  -3   2  11       52.22       56.88      2.85 o 
  -2   2  11       17.86       18.42      1.60 o 
  -1   2  11       68.14       72.03      1.48 o 
   0   2  11       24.30       24.88      0.82 o 
   1   2  11      353.17      348.98      2.31 o 
   2   2  11       34.83       29.56      1.34 o 
   3   2  11       12.89       11.98      1.51 o 
   4   2  11        2.00        2.58      1.26 o 
   5   2  11       11.78       15.75      2.15 o 
  -3   3  11        6.94        6.76      2.09 o 
  -2   3  11        5.39        4.25      1.60 o 
  -1   3  11        2.59        2.04      1.06 o 
   0   3  11       20.58       20.16      0.86 o 
   1   3  11      157.18      159.69      1.36 o 
   2   3  11      145.88      141.50      2.01 o 
   3   3  11       33.41       30.52      1.58 o 
   4   3  11        2.55        3.30      1.64 o 
   5   3  11       22.45       15.04      2.39 o 
  -3   4  11        0.39        1.36      5.64 o 
  -2   4  11      159.56      161.04      3.45 o 
  -1   4  11       41.35       40.39      1.61 o 
   0   4  11        1.38        1.05      0.91 o 
   1   4  11      101.97      108.03      1.50 o 
   2   4  11        6.09        7.79      1.23 o 
   3   4  11        3.40        3.38      1.34 o 
   4   4  11        8.95        6.47      1.75 o 
   5   4  11        0.04        0.52      2.21 o 
  -2   5  11        1.25        1.29      2.04 o 
  -1   5  11       26.00       20.29      1.85 o 
   0   5  11        3.33        3.56      1.14 o 
   1   5  11       18.88       14.73      1.42 o 
   2   5  11       11.39       10.21      1.34 o 
   3   5  11        9.62        9.12      1.69 o 
   4   5  11      193.44      216.65      4.26 o 
   5   5  11       57.80       72.87      4.00 o 
  -2   6  11        7.89        6.96      5.15 o 
  -1   6  11       64.80       57.44      2.18 o 
   0   6  11        2.72        3.02      1.54 o 
   1   6  11       29.75       25.55      1.77 o 
   2   6  11        3.53        5.32      1.35 o 
   3   6  11      193.40      203.84      2.68 o 
   4   6  11       41.90       45.01      2.61 o 
  -1   7  11        0.48        2.54      3.38 o 
   0   7  11        0.60        0.22      1.98 o 
   1   7  11      143.68      152.28      2.75 o 
   2   7  11        1.46        2.27      1.57 o 
   3   7  11       57.37       63.84      2.13 o 
   4   7  11       52.92       49.69      2.81 o 
   1   8  11       12.95       17.60      2.29 o 
   2   8  11        0.98        3.59      2.18 o 
   3   8  11        5.61        5.71      3.17 o 
  -1  -5  12      115.16      123.09      4.78 o 
   0  -5  12      137.07      134.73      3.00 o 
   1  -5  12        0.25       -1.23      3.22 o 
  -2  -4  12        1.25       -0.20      3.62 o 
  -1  -4  12       28.26       25.58      2.86 o 
   0  -4  12      216.80      228.20      2.68 o 
   1  -4  12        0.97        1.66      1.78 o 
   2  -4  12       17.88       17.06      2.34 o 
  -2  -3  12        1.22        1.49      2.22 o 
  -1  -3  12        0.79        1.81      1.99 o 
   0  -3  12       41.68       41.69      1.79 o 
   1  -3  12        0.01       -1.13      1.55 o 
   2  -3  12        2.42        1.56      2.00 o 
   3  -3  12        4.56        2.32      2.46 o 
  -3  -2  12        4.99        6.96      5.31 o 
  -2  -2  12        7.15        8.75      2.15 o 
  -1  -2  12        0.21       -0.48      1.79 o 
   0  -2  12       52.48       53.38      1.88 o 
   1  -2  12        6.41        5.78      1.57 o 
   2  -2  12       52.43       56.05      2.12 o 
   3  -2  12       43.71       44.43      2.66 o 
   4  -2  12       13.24       13.23      5.46 o 
  -2  -1  12        0.06        0.43      1.74 o 
  -1  -1  12        1.07        1.13      1.59 o 
   0  -1  12        0.03        0.91      1.28 o 
   1  -1  12        0.01       -0.37      1.30 o 
   2  -1  12       95.16       91.51      2.21 o 
   3  -1  12        1.18        1.58      1.90 o 
   4  -1  12        1.07        2.13      2.18 o 
  -3   0  12       36.81       39.94      3.14 o 
  -2   0  12       30.26       30.59      2.09 o 
  -1   0  12        9.48        9.26      1.51 o 
   0   0  12       12.03       11.09      1.34 o 
   1   0  12        0.51        0.23      1.18 o 
   2   0  12      114.00       96.91      2.14 o 
   3   0  12        3.37        2.08      1.46 o 
   4   0  12        0.32        1.85      1.75 o 
  -3   1  12        1.78        2.70      2.40 o 
  -2   1  12        9.37        8.35      1.99 o 
  -1   1  12       92.63       95.81      1.71 o 
   0   1  12       11.84       11.71      1.22 o 
   1   1  12       15.09       13.89      1.43 o 
   2   1  12       10.32        8.21      1.32 o 
   3   1  12        6.68        5.71      1.48 o 
   4   1  12        2.77        1.66      1.63 o 
   5   1  12        3.04        2.01      6.41 o 
  -3   2  12        3.44        3.53      3.64 o 
  -2   2  12        8.33        6.91      1.70 o 
  -1   2  12       18.39       15.88      1.53 o 
   0   2  12      415.25      430.93      2.48 o 
   1   2  12      105.86      110.43      1.54 o 
   2   2  12        4.56        4.54      1.26 o 
   3   2  12       22.52       20.74      1.83 o 
   4   2  12        4.34        4.30      2.01 o 
   5   2  12       47.46       45.96      4.79 o 
  -2   3  12        7.91        6.41      1.87 o 
  -1   3  12        0.01       -0.34      1.33 o 
   0   3  12      250.61      249.46      1.65 o 
   1   3  12       16.87       15.65      1.13 o 
   2   3  12       39.09       39.34      1.53 o 
   3   3  12       16.87       16.43      1.71 o 
   4   3  12       95.51       91.62      2.38 o 
   5   3  12       50.39       62.56      4.44 o 
  -2   4  12        0.21       -2.16      2.25 o 
  -1   4  12        9.99        9.17      1.72 o 
   0   4  12        9.80        9.89      1.42 o 
   1   4  12        2.77        2.84      1.04 o 
   2   4  12       18.04       16.36      1.55 o 
   3   4  12        0.79        0.84      1.61 o 
   4   4  12       17.63       20.73      2.29 o 
  -1   5  12       10.89       12.08      1.65 o 
   0   5  12       38.31       36.87      1.68 o 
   1   5  12       31.56       31.30      1.43 o 
   2   5  12       26.39       25.99      1.44 o 
   3   5  12      135.14      145.81      2.65 o 
   4   5  12       13.81       17.67      2.36 o 
  -1   6  12        0.00       -0.49      2.05 o 
   0   6  12        0.10       -1.18      1.99 o 
   1   6  12        5.91        4.08      1.58 o 
   2   6  12      129.36      149.57      2.39 o 
   3   6  12       14.32        9.33      2.05 o 
   4   6  12        2.40        1.54      2.25 o 
   0   7  12       21.04       20.12      2.44 o 
   1   7  12        1.46        1.27      2.00 o 
   2   7  12       18.04       23.93      2.13 o 
   3   7  12        6.33        6.83      2.04 o 
   4   7  12       10.14        9.38      6.13 o 
   1   8  12        0.07       -0.58      5.43 o 
   2   8  12        0.51        3.69      4.60 o 
   0  -4  13        4.17        5.68      2.25 o 
   1  -4  13       25.77       22.27      2.37 o 
  -1  -3  13        8.40        7.74      2.41 o 
   0  -3  13        3.01        2.52      2.03 o 
   1  -3  13        4.93        3.57      2.15 o 
   2  -3  13       20.78       20.28      2.63 o 
  -2  -2  13       27.05       25.37      2.89 o 
  -1  -2  13        0.01        0.22      2.14 o 
   0  -2  13        4.61        4.36      1.78 o 
   1  -2  13        5.49        6.53      1.69 o 
   2  -2  13        9.48        9.62      2.15 o 
   3  -2  13      104.35      127.49      4.34 o 
  -2  -1  13       10.64        7.95      2.06 o 
  -1  -1  13        0.51        0.58      1.91 o 
   0  -1  13       17.79       18.24      1.72 o 
   1  -1  13        0.63        0.57      1.57 o 
   2  -1  13        3.51        3.22      1.76 o 
   3  -1  13       57.38       59.28      2.65 o 
  -2   0  13        3.31        1.98      2.03 o 
  -1   0  13       28.47       29.38      1.98 o 
   0   0  13       11.52       11.76      1.60 o 
   1   0  13       48.81       45.23      1.84 o 
   2   0  13       75.48       73.56      2.15 o 
   3   0  13        0.00        1.46      1.97 o 
   4   0  13        3.93        6.13      2.56 o 
  -2   1  13        0.05       -0.87      2.21 o 
  -1   1  13       75.21       76.04      1.99 o 
   0   1  13      127.32      130.62      1.95 o 
   1   1  13        6.43        4.47      1.52 o 
   2   1  13       11.84       11.10      1.81 o 
   3   1  13        0.39       -0.54      1.70 o 
   4   1  13        3.95        7.07      2.17 o 
  -2   2  13       25.72       26.73      2.37 o 
  -1   2  13       11.65       11.21      1.85 o 
   0   2  13      253.18      270.29      2.52 o 
   1   2  13       26.64       24.94      1.52 o 
   2   2  13       65.00       64.08      1.61 o 
   3   2  13        2.17        0.83      1.49 o 
   4   2  13       18.81       14.22      2.29 o 
  -2   3  13       11.93       11.09      2.27 o 
  -1   3  13        0.61        0.29      1.60 o 
   0   3  13       34.62       39.46      2.06 o 
   1   3  13        9.25        7.64      1.28 o 
   2   3  13        7.60        6.87      1.57 o 
   3   3  13        4.44        5.50      1.69 o 
   4   3  13        0.67       -0.33      2.26 o 
  -1   4  13        1.28        0.57      2.00 o 
   0   4  13       21.19       18.28      1.63 o 
   1   4  13        4.76        3.12      1.35 o 
   2   4  13        2.54        1.57      1.50 o 
   3   4  13      103.28      114.82      2.50 o 
   4   4  13       32.48       47.37      2.91 o 
  -1   5  13        7.51        4.95      2.12 o 
   0   5  13        8.90        5.83      1.94 o 
   1   5  13        0.00       -0.43      1.43 o 
   2   5  13      111.44      119.27      2.20 o 
   3   5  13       61.13       69.20      2.46 o 
   4   5  13       34.09       35.79      3.23 o 
  -1   6  13        1.02        1.28      3.87 o 
   0   6  13       54.66       53.00      2.83 o 
   1   6  13        4.12        3.71      1.68 o 
   2   6  13        1.41        0.19      1.97 o 
   3   6  13       69.72       71.48      2.64 o 
   1   7  13        6.64        6.26      2.16 o 
   2   7  13       37.37       41.36      2.37 o 
   0  -3  14        9.97        8.59      5.30 o 
   1  -3  14        5.57        6.70      5.03 o 
  -1  -2  14        2.49        2.95      3.61 o 
   0  -2  14        1.27        0.65      2.36 o 
   1  -2  14        3.41        2.89      2.29 o 
   2  -2  14        1.62        1.58      2.77 o 
  -2  -1  14        1.11       -2.12      5.52 o 
  -1  -1  14        8.09        9.27      2.33 o 
   0  -1  14        7.14        7.71      2.22 o 
   1  -1  14      140.28      138.36      2.81 o 
   2  -1  14        2.34        2.08      2.19 o 
   3  -1  14        8.26        9.62      4.73 o 
  -1   0  14       18.72       19.26      2.29 o 
   0   0  14        0.09        0.01      1.75 o 
   1   0  14       25.05       24.13      2.06 o 
   2   0  14       21.81       18.32      2.22 o 
   3   0  14        0.05       -1.34      2.31 o 
  -1   1  14      101.87      104.80      2.45 o 
   0   1  14        4.50        3.47      1.61 o 
   1   1  14       14.01       11.23      1.91 o 
   2   1  14        2.94        2.52      2.01 o 
   3   1  14        5.02        3.17      2.30 o 
   4   1  14       58.32       51.32      7.98 o 
  -1   2  14      196.21      204.96      3.16 o 
   0   2  14       35.66       33.18      2.33 o 
   1   2  14       35.04       35.54      1.88 o 
   2   2  14       66.30       67.88      2.07 o 
   3   2  14       53.99       54.28      2.35 o 
   4   2  14       18.77       18.21      5.67 o 
  -1   3  14        1.67        0.83      2.14 o 
   0   3  14        0.27       -1.72      4.45 o 
   1   3  14       22.35       21.48      2.29 o 
   2   3  14        2.29        0.59      1.78 o 
   3   3  14        7.38       10.42      2.08 o 
   4   3  14       34.36       35.85      6.27 o 
  -1   4  14        5.43        4.52      2.40 o 
   1   4  14        5.77        3.78      1.96 o 
   2   4  14      106.28      116.64      2.04 o 
   3   4  14        9.79       12.20      1.99 o 
   0   5  14       11.58        9.03      2.39 o 
   1   5  14       18.74       20.60      2.35 o 
   2   5  14        7.76        6.65      1.97 o 
   3   5  14       50.31       56.08      2.89 o 
   0   6  14        3.31        2.87      3.66 o 
   1   6  14       60.59       68.14      2.42 o 
   2   6  14       12.71       12.42      2.46 o 
   1  -2  15        2.44       -0.10      4.94 o 
   0  -1  15        8.79        7.49      5.42 o 
   1  -1  15       11.38       11.92      3.00 o 
  -1   0  15       42.30       37.03      4.75 o 
   0   0  15       13.47       13.35      2.46 o 
   1   0  15       41.00       39.45      2.53 o 
   2   0  15        0.14        1.67      2.43 o 
  -1   1  15      144.80      163.87      3.13 o 
   0   1  15       18.80       18.15      2.50 o 
   1   1  15       66.70       72.28      2.53 o 
   2   1  15        1.87        0.14      2.39 o 
   3   1  15       29.44       24.45      6.66 o 
  -1   2  15       53.32       56.21      3.44 o 
   0   2  15        1.59        1.71      2.40 o 
   1   2  15        0.19        0.19      1.87 o 
   2   2  15        2.27        3.35      2.40 o 
  -1   3  15        1.94        0.98      3.91 o 
   1   3  15        3.32        2.88      2.25 o 
   2   3  15      126.92      142.81      2.87 o 
   3   3  15       18.78       32.19      5.85 o 
   1   4  15       64.38       70.41      4.08 o 
   2   4  15       20.98       21.59      2.14 o 
   3   4  15       13.58       17.27      6.25 o 
   1   5  15        1.54        2.12      2.92 o 
   2   5  15       75.85       83.50      3.05 o 
   1   0  16        0.72       -0.48      5.25 o 
   1   1  16       14.51       15.23      3.37 o 
   0   2  16        1.01       -0.64      4.56 o 
   1   2  16        5.70        4.98      2.81 o 
   1   3  16       67.10       66.33      5.14 o 
                                                 
